# Supplementary material for: Demographic profile and pattern of fatal injuries in Nairobi, Kenya, January–June 2014
Source: BMC Public Health. 2017 Jan 6;17:34. doi: 10.1186/s12889-016-3958-0 (PMC5217327; doi:10.1186/s12889-016-3958-0)
Supplement: Additional file 1: — Fatal Injuries data_final. (XLS 2611 kb) [file 12889_2016_3958_MOESM1_ESM.xls]

## Sheet: Cover
		Fatal Injury Surveillance System Data Management Tool
		This pilot version of the data management tool is designed to facilitate the data entry and analysis of data from a hospital or a mortuary-based fatal injury surveillance system. After collecting data using the short version of the fatal injury surveillance data collection form included in the WHO document Fatal injury surveillance in mortuaries and hospitals: a manual for practitioners (availabl…
		Country:
		Language:
		Year
			Click here to go to the index page
			V1.10 beta - September 2012

## Sheet: Index
		Index and instructions			Click buttons
		Data input sheet:
		A fatal injury surveillance system data entry form.
		Data output sheet:
		Basic set of reports from a Fatal injury surveillance system (Click to go to the report)
		NUMBER OF INJURY DEATHS BY MONTH OF DEATH		NUMBER OF INJURY DEATHS BY AGE GROUP, SEX AND INTENT
		NUMBER OF INJURY DEATHS BY MECHANISM OF INJURY AND INTENT		NUMBER OF INJURY DEATHS BY AGE GROUP, SEX AND MECHANISM
		NUMBER OF INJURY DEATHS BY INTENT AND MECHANISM (SUMMARY)		NUMBER OF INJURY DEATHS BY AGE GROUP, SEX AND PLACE OF DEATH
		NUMBER OF INJURY DEATHS BY SCENE OF INJURY AND INTENT		NUMBER OF ROAD TRAFFIC-RELATED DEATHS BY MODE OF TRANSPORT, AGE GROUP AND SEX
		NUMBER OF INJURY DEATHS BY PLACE OF DEATH AND INTENT		NUMBER OF ROAD TRAFFIC-RELATED DEATHS BY TYPE OF ROAD USER, AGE GROUP AND SEX
		Sheets with reference data:
		Click me: - to access the fatal injury surveillance data collection form (short version)			To access the fatal injury surveillance system data:-Click me
		Notes:
		Use the data entry form to enter injury fatality data using the data collection form.			Feedback or support
					Violence and Injury Prevention Department at
					vip@who.int

## Sheet: ReportByTotal
		SET OF REPORTS FOR A FATAL INJURY SURVEILLANCE SYSTEM COLLECTING CORE DATA										Back to content
		Reference year:	0
		NUMBER OF INJURY DEATHS BY MONTH OF DEATH
	Do not delete this	Month	Number
	January	January	219
	February	February	200
	March	March	282
	April	April	199
	May	May	180
	June	June	128
	July	July	0
	August	August	0
	September	September	0
	October	October	0
	November	November	0
	December	December	0
		Total	1208

## Sheet: ReportByIntent
	SET OF REPORTS FROM A FATAL INJURY SURVEILLANCE SYSTEM
							From:		To:		Back to content
						Select period:
	NUMBER OF INJURY DEATHS BY MECHANISM OF INJURY AND INTENT					and scroll down to see list of report
		Unintentional (accidental)	Suicide/self-harm	Assault/homicide	Legal intervention/war	Natural	Undetermined (pending investigation)	Unknown/unspecified
	Mechanism of injury	Intent							Total
		Unintentional	Suicide	Assault	Legal intervention	Natural	Undetermined	Unknown				NUMBER OF INJURY DEATH BY INTENT AND MECHANISM (SUMMARY)
	Road traffic incident	0	0	0	0	0	0	0	0					Mechanism of injury	Death #	%
	Other transport	0	0	0	0	0	0	0	0				Unintentional	Road traffic	0	#DIV/0!	#DIV/0!
	Blunt force (struck/hit )	0	0	0	0	0	0	0	0					Other transport	0	#DIV/0!
	Fall	0	0	0	0	0	0	0	0					Other unintentional injuries	0	#DIV/0!
	Stab/cut	0	0	0	0	0	0	0	0				Intentional	Suicide	0	#DIV/0!	#DIV/0!
	Animal bite	0	0	0	0	0	0	0	0					Assault	0	#DIV/0!
	Drowning	0	0	0	0	0	0	0	0			Intent		Legal intervention	0	#DIV/0!
	Burn (fire)	0	0	0	0	0	0	0	0				Natural		0	#DIV/0!	#DIV/0!
	Burn (scald)	0	0	0	0	0	0	0	0				Undetermined		0	#DIV/0!	#DIV/0!
	Poisoning	0	0	0	0	0	0	0	0				Unknown/ unspecified		0	#DIV/0!
	Suffocation, choking, hanging	0	0	0	0	0	0	0	0					Total	0	#DIV/0!
	Electrocution	0	0	0	0	0	0	0	0
	Gun shot	0	0	0	0	0	0	0	0
	Explosive blast	0	0	0	0	0	0	0	0
	Envenomation	0	0	0	0	0	0	0	0
	Other	0	0	0	0	0	0	0	0
	Unknown/unspecified	0	0	0	0	0	0	0	0
	TOTAL	0	0	0	0	0	0	0	0
	NUMBER OF INJURY DEATHS BY SCENE OF INJURY AND INTENT
	Place of injury occurrence	Intent
		Unintentional	Suicide	Assault	Legal intervention	Undetermined	Natural	Unknown	TOTAL
	Private house/home (including yard)	0	0	0	0	0	0	0	0
	Residential institution	0	0	0	0	0	0	0	0
	Medical service area	0	0	0	0	0	0	0	0
	Street/highway/road	0	0	0	0	0	0	0	0
	Railway line/station	0	0	0	0	0	0	0	0
	Trade/service area	0	0	0	0	0	0	0	0
	Industrial/construction area	0	0	0	0	0	0	0	0
	Farm	0	0	0	0	0	0	0	0
	Sea/lake/river/dam/well	0	0	0	0	0	0	0	0
	Sports/athletics area	0	0	0	0	0	0	0	0
	School/educational area	0	0	0	0	0	0	0	0
	Public administrative area	0	0	0	0	0	0	0	0
	Open land, beach, forest, desert	0	0	0	0	0	0	0	0
	Other	0	0	0	0	0	0	0	0
	Unknown/unspecified	0	0	0	0	0	0	0	0
	TOTAL	0	0	0	0	0	0	0	0
	NUMBER OF INJURY DEATHS BY PLACE OF DEATH AND INTENT
	Place of death occurrence	Intent
		Unintentional	Suicide	Assault	Legal intervention	Undetermined	Natural	Unknown	TOTAL
	At injury site	0	0	0	0	0	0	0	0
	At home	0	0	0	0	0	0	0	0
	In the ambulance/in transit to health facility	0	0	0	0	0	0	0	0
	In hospital/health facility	0	0	0	0	0	0	0	0
	Other	0	0	0	0	0	0	0	0
	Unknown/unspecified	0	0	0	0	0	0	0	0
	TOTAL	0	0	0	0	0	0	0	0

## Sheet: ReportByAgeSex
	Basic set of reports from a Fatal injury surveillance system	SET OF REPORTS FROM A FATAL INJURY SURVEILLANCE SYSTEM
													Select period:	From:		April				To:	May				Back to content
		NUMBER OF INJURY DEATHS BY AGE GROUP, SEX AND INTENT													and scroll down to see list of report
		Apparent intent	Age and sex
				2	2	4	5	9	10	14	15	19	20	24	25	44	45	64	65
			0-2 Yrs		0-4 Yrs		5-9 Yrs		10-14 Yrs		15-19 Yrs		20-24 Yrs		25-44 Yrs		45-64 Yrs		> 65 Yrs		All ages
			M	F	M	F	M	F	M	F	M	F	M	F	M	F	M	F	M	F	M	F	Total
	Unintentional (accidental)	Unintentional	#VALUE!	#VALUE!	#VALUE!	#VALUE!	#VALUE!	#VALUE!	#VALUE!	#VALUE!	#VALUE!	#VALUE!	#VALUE!	#VALUE!	#VALUE!	#VALUE!	#VALUE!	#VALUE!	#VALUE!	#VALUE!	#VALUE!	#VALUE!	#VALUE!
	Suicide/self-harm	Suicide	#VALUE!	#VALUE!	#VALUE!	#VALUE!	#VALUE!	#VALUE!	#VALUE!	#VALUE!	#VALUE!	#VALUE!	#VALUE!	#VALUE!	#VALUE!	#VALUE!	#VALUE!	#VALUE!	#VALUE!	#VALUE!	#VALUE!	#VALUE!	#VALUE!
	Assault/homicide	Homicide	#VALUE!	#VALUE!	#VALUE!	#VALUE!	#VALUE!	#VALUE!	#VALUE!	#VALUE!	#VALUE!	#VALUE!	#VALUE!	#VALUE!	#VALUE!	#VALUE!	#VALUE!	#VALUE!	#VALUE!	#VALUE!	#VALUE!	#VALUE!	#VALUE!
	Legal intervention/war	Legal intervention/war	#VALUE!	#VALUE!	#VALUE!	#VALUE!	#VALUE!	#VALUE!	#VALUE!	#VALUE!	#VALUE!	#VALUE!	#VALUE!	#VALUE!	#VALUE!	#VALUE!	#VALUE!	#VALUE!	#VALUE!	#VALUE!	#VALUE!	#VALUE!	#VALUE!
	Natural	Natural	#VALUE!	#VALUE!	#VALUE!	#VALUE!	#VALUE!	#VALUE!	#VALUE!	#VALUE!	#VALUE!	#VALUE!	#VALUE!	#VALUE!	#VALUE!	#VALUE!	#VALUE!	#VALUE!	#VALUE!	#VALUE!	#VALUE!	#VALUE!	#VALUE!
	Undetermined (pending investigation)	Undetermined	#VALUE!	#VALUE!	#VALUE!	#VALUE!	#VALUE!	#VALUE!	#VALUE!	#VALUE!	#VALUE!	#VALUE!	#VALUE!	#VALUE!	#VALUE!	#VALUE!	#VALUE!	#VALUE!	#VALUE!	#VALUE!	#VALUE!	#VALUE!	#VALUE!
	Unknown/unspecified	Unknown/unspecified	#VALUE!	#VALUE!	#VALUE!	#VALUE!	#VALUE!	#VALUE!	#VALUE!	#VALUE!	#VALUE!	#VALUE!	#VALUE!	#VALUE!	#VALUE!	#VALUE!	#VALUE!	#VALUE!	#VALUE!	#VALUE!	#VALUE!	#VALUE!	#VALUE!
		TOTAL	#VALUE!	#VALUE!	#VALUE!	#VALUE!	#VALUE!	#VALUE!	#VALUE!	#VALUE!	#VALUE!	#VALUE!	#VALUE!	#VALUE!	#VALUE!	#VALUE!	#VALUE!	#VALUE!	#VALUE!	#VALUE!	#VALUE!	#VALUE!	#VALUE!
		NUMBER OF INJURY DEATHS BY AGE GROUP, SEX AND MECHANISM
		Mechanism of injury	Age and sex
			0-2 Yrs		0-4 Yrs		5-9 Yrs		10-14 Yrs		15-19 Yrs		20-24 Yrs		25-44 Yrs		45-64 Yrs		> 65 Yrs		All ages
			M	F	M	F	M	F	M	F	M	F	M	F	M	F	M	F	M	F	M	F	Total		Back to content
	Road traffic incident	Road traffic	#VALUE!	#VALUE!	#VALUE!	#VALUE!	#VALUE!	#VALUE!	#VALUE!	#VALUE!	#VALUE!	#VALUE!	#VALUE!	#VALUE!	#VALUE!	#VALUE!	#VALUE!	#VALUE!	#VALUE!	#VALUE!	#VALUE!	#VALUE!	#VALUE!
	Other transport	Other transport	#VALUE!	#VALUE!	#VALUE!	#VALUE!	#VALUE!	#VALUE!	#VALUE!	#VALUE!	#VALUE!	#VALUE!	#VALUE!	#VALUE!	#VALUE!	#VALUE!	#VALUE!	#VALUE!	#VALUE!	#VALUE!	#VALUE!	#VALUE!	#VALUE!
	Blunt force (struck/hit )	Blunt force	#VALUE!	#VALUE!	#VALUE!	#VALUE!	#VALUE!	#VALUE!	#VALUE!	#VALUE!	#VALUE!	#VALUE!	#VALUE!	#VALUE!	#VALUE!	#VALUE!	#VALUE!	#VALUE!	#VALUE!	#VALUE!	#VALUE!	#VALUE!	#VALUE!
	Fall	Fall	#VALUE!	#VALUE!	#VALUE!	#VALUE!	#VALUE!	#VALUE!	#VALUE!	#VALUE!	#VALUE!	#VALUE!	#VALUE!	#VALUE!	#VALUE!	#VALUE!	#VALUE!	#VALUE!	#VALUE!	#VALUE!	#VALUE!	#VALUE!	#VALUE!
	Stab/cut	Stab/cut	#VALUE!	#VALUE!	#VALUE!	#VALUE!	#VALUE!	#VALUE!	#VALUE!	#VALUE!	#VALUE!	#VALUE!	#VALUE!	#VALUE!	#VALUE!	#VALUE!	#VALUE!	#VALUE!	#VALUE!	#VALUE!	#VALUE!	#VALUE!	#VALUE!
	Animal bite	Animal bite	#VALUE!	#VALUE!	#VALUE!	#VALUE!	#VALUE!	#VALUE!	#VALUE!	#VALUE!	#VALUE!	#VALUE!	#VALUE!	#VALUE!	#VALUE!	#VALUE!	#VALUE!	#VALUE!	#VALUE!	#VALUE!	#VALUE!	#VALUE!	#VALUE!
	Drowning	Drowning	#VALUE!	#VALUE!	#VALUE!	#VALUE!	#VALUE!	#VALUE!	#VALUE!	#VALUE!	#VALUE!	#VALUE!	#VALUE!	#VALUE!	#VALUE!	#VALUE!	#VALUE!	#VALUE!	#VALUE!	#VALUE!	#VALUE!	#VALUE!	#VALUE!
	Burn (fire)	Burn (fire)	#VALUE!	#VALUE!	#VALUE!	#VALUE!	#VALUE!	#VALUE!	#VALUE!	#VALUE!	#VALUE!	#VALUE!	#VALUE!	#VALUE!	#VALUE!	#VALUE!	#VALUE!	#VALUE!	#VALUE!	#VALUE!	#VALUE!	#VALUE!	#VALUE!
	Burn (scald)	Burn (scald)	#VALUE!	#VALUE!	#VALUE!	#VALUE!	#VALUE!	#VALUE!	#VALUE!	#VALUE!	#VALUE!	#VALUE!	#VALUE!	#VALUE!	#VALUE!	#VALUE!	#VALUE!	#VALUE!	#VALUE!	#VALUE!	#VALUE!	#VALUE!	#VALUE!
	Poisoning	Poisoning	#VALUE!	#VALUE!	#VALUE!	#VALUE!	#VALUE!	#VALUE!	#VALUE!	#VALUE!	#VALUE!	#VALUE!	#VALUE!	#VALUE!	#VALUE!	#VALUE!	#VALUE!	#VALUE!	#VALUE!	#VALUE!	#VALUE!	#VALUE!	#VALUE!
	Suffocation, choking, hanging	Suffocation, choking/hanging	#VALUE!	#VALUE!	#VALUE!	#VALUE!	#VALUE!	#VALUE!	#VALUE!	#VALUE!	#VALUE!	#VALUE!	#VALUE!	#VALUE!	#VALUE!	#VALUE!	#VALUE!	#VALUE!	#VALUE!	#VALUE!	#VALUE!	#VALUE!	#VALUE!
	Electrocution	Electrocution	#VALUE!	#VALUE!	#VALUE!	#VALUE!	#VALUE!	#VALUE!	#VALUE!	#VALUE!	#VALUE!	#VALUE!	#VALUE!	#VALUE!	#VALUE!	#VALUE!	#VALUE!	#VALUE!	#VALUE!	#VALUE!	#VALUE!	#VALUE!	#VALUE!
	Gun shot	Gun shot	#VALUE!	#VALUE!	#VALUE!	#VALUE!	#VALUE!	#VALUE!	#VALUE!	#VALUE!	#VALUE!	#VALUE!	#VALUE!	#VALUE!	#VALUE!	#VALUE!	#VALUE!	#VALUE!	#VALUE!	#VALUE!	#VALUE!	#VALUE!	#VALUE!
	Explosive blast	Explosive blast	#VALUE!	#VALUE!	#VALUE!	#VALUE!	#VALUE!	#VALUE!	#VALUE!	#VALUE!	#VALUE!	#VALUE!	#VALUE!	#VALUE!	#VALUE!	#VALUE!	#VALUE!	#VALUE!	#VALUE!	#VALUE!	#VALUE!	#VALUE!	#VALUE!
	Envenomation	Envenomation	#VALUE!	#VALUE!	#VALUE!	#VALUE!	#VALUE!	#VALUE!	#VALUE!	#VALUE!	#VALUE!	#VALUE!	#VALUE!	#VALUE!	#VALUE!	#VALUE!	#VALUE!	#VALUE!	#VALUE!	#VALUE!	#VALUE!	#VALUE!	#VALUE!
	Other	Other	#VALUE!	#VALUE!	#VALUE!	#VALUE!	#VALUE!	#VALUE!	#VALUE!	#VALUE!	#VALUE!	#VALUE!	#VALUE!	#VALUE!	#VALUE!	#VALUE!	#VALUE!	#VALUE!	#VALUE!	#VALUE!	#VALUE!	#VALUE!	#VALUE!
	Unknown/unspecified	Unknown/unspecified	#VALUE!	#VALUE!	#VALUE!	#VALUE!	#VALUE!	#VALUE!	#VALUE!	#VALUE!	#VALUE!	#VALUE!	#VALUE!	#VALUE!	#VALUE!	#VALUE!	#VALUE!	#VALUE!	#VALUE!	#VALUE!	#VALUE!	#VALUE!	#VALUE!
		TOTAL	#VALUE!	#VALUE!	#VALUE!	#VALUE!	#VALUE!	#VALUE!	#VALUE!	#VALUE!	#VALUE!	#VALUE!	#VALUE!	#VALUE!	#VALUE!	#VALUE!	#VALUE!	#VALUE!	#VALUE!	#VALUE!	#VALUE!	#VALUE!	#VALUE!
		NUMBER OF INJURY DEATHS BY AGE GROUP, SEX AND PLACE OF DEATH
		Place of death occurrence	Age and sex
			0-2 Yrs		0-4 Yrs		5-9 Yrs		10-14 Yrs		15-19 Yrs		20-24 Yrs		25-44 Yrs		45-64 Yrs		> 65 Yrs		All ages				Back to content
			M	F	M	F	M	F	M	F	M	F	M	F	M	F	M	F	M	F	M	F	Total
	At injury site	At injury site	#VALUE!	#VALUE!	#VALUE!	#VALUE!	#VALUE!	#VALUE!	#VALUE!	#VALUE!	#VALUE!	#VALUE!	#VALUE!	#VALUE!	#VALUE!	#VALUE!	#VALUE!	#VALUE!	#VALUE!	#VALUE!	#VALUE!	#VALUE!	#VALUE!
	At home	At home	#VALUE!	#VALUE!	#VALUE!	#VALUE!	#VALUE!	#VALUE!	#VALUE!	#VALUE!	#VALUE!	#VALUE!	#VALUE!	#VALUE!	#VALUE!	#VALUE!	#VALUE!	#VALUE!	#VALUE!	#VALUE!	#VALUE!	#VALUE!	#VALUE!
	In the ambulance/in transit to health facility	In ambulance/in transit to health facility	#VALUE!	#VALUE!	#VALUE!	#VALUE!	#VALUE!	#VALUE!	#VALUE!	#VALUE!	#VALUE!	#VALUE!	#VALUE!	#VALUE!	#VALUE!	#VALUE!	#VALUE!	#VALUE!	#VALUE!	#VALUE!	#VALUE!	#VALUE!	#VALUE!
	In hospital/health facility	In hospital/health facility	#VALUE!	#VALUE!	#VALUE!	#VALUE!	#VALUE!	#VALUE!	#VALUE!	#VALUE!	#VALUE!	#VALUE!	#VALUE!	#VALUE!	#VALUE!	#VALUE!	#VALUE!	#VALUE!	#VALUE!	#VALUE!	#VALUE!	#VALUE!	#VALUE!
	Other	Other	#VALUE!	#VALUE!	#VALUE!	#VALUE!	#VALUE!	#VALUE!	#VALUE!	#VALUE!	#VALUE!	#VALUE!	#VALUE!	#VALUE!	#VALUE!	#VALUE!	#VALUE!	#VALUE!	#VALUE!	#VALUE!	#VALUE!	#VALUE!	#VALUE!
	Unknown/unspecified	Unknown/unspecified	#VALUE!	#VALUE!	#VALUE!	#VALUE!	#VALUE!	#VALUE!	#VALUE!	#VALUE!	#VALUE!	#VALUE!	#VALUE!	#VALUE!	#VALUE!	#VALUE!	#VALUE!	#VALUE!	#VALUE!	#VALUE!	#VALUE!	#VALUE!	#VALUE!
		TOTAL	#VALUE!	#VALUE!	#VALUE!	#VALUE!	#VALUE!	#VALUE!	#VALUE!	#VALUE!	#VALUE!	#VALUE!	#VALUE!	#VALUE!	#VALUE!	#VALUE!	#VALUE!	#VALUE!	#VALUE!	#VALUE!	#VALUE!	#VALUE!	#VALUE!
		NUMBER OF ROAD TRAFFIC-RELATED DEATHS BY MODE OF TRANSPORT, AGE GROUP AND SEX
		Mode of transport	Age and sex
			0-2 Yrs		0-4 Yrs		5-9 Yrs		10-14 Yrs		15-19 Yrs		20-24 Yrs		25-44 Yrs		45-64 Yrs		> 65 Yrs		All ages
			M	F	M	F	M	F	M	F	M	F	M	F	M	F	M	F	M	F	M	F	Total		Back to content
	Car	Car	#VALUE!	#VALUE!	#VALUE!	#VALUE!	#VALUE!	#VALUE!	#VALUE!	#VALUE!	#VALUE!	#VALUE!	#VALUE!	#VALUE!	#VALUE!	#VALUE!	#VALUE!	#VALUE!	#VALUE!	#VALUE!	#VALUE!	#VALUE!	#VALUE!
	Pick-up, van or minibus	Pick-up, van or minibus	#VALUE!	#VALUE!	#VALUE!	#VALUE!	#VALUE!	#VALUE!	#VALUE!	#VALUE!	#VALUE!	#VALUE!	#VALUE!	#VALUE!	#VALUE!	#VALUE!	#VALUE!	#VALUE!	#VALUE!	#VALUE!	#VALUE!	#VALUE!	#VALUE!
	Truck/heavy transport vehicle	Truck/heavy transport vehicle	#VALUE!	#VALUE!	#VALUE!	#VALUE!	#VALUE!	#VALUE!	#VALUE!	#VALUE!	#VALUE!	#VALUE!	#VALUE!	#VALUE!	#VALUE!	#VALUE!	#VALUE!	#VALUE!	#VALUE!	#VALUE!	#VALUE!	#VALUE!	#VALUE!
	Bus	Bus	#VALUE!	#VALUE!	#VALUE!	#VALUE!	#VALUE!	#VALUE!	#VALUE!	#VALUE!	#VALUE!	#VALUE!	#VALUE!	#VALUE!	#VALUE!	#VALUE!	#VALUE!	#VALUE!	#VALUE!	#VALUE!	#VALUE!	#VALUE!	#VALUE!
	Motorized 3-wheeler	Motorized 3-wheeler	#VALUE!	#VALUE!	#VALUE!	#VALUE!	#VALUE!	#VALUE!	#VALUE!	#VALUE!	#VALUE!	#VALUE!	#VALUE!	#VALUE!	#VALUE!	#VALUE!	#VALUE!	#VALUE!	#VALUE!	#VALUE!	#VALUE!	#VALUE!	#VALUE!
	Motorized 2-wheeler	Motorized 2-wheeler	#VALUE!	#VALUE!	#VALUE!	#VALUE!	#VALUE!	#VALUE!	#VALUE!	#VALUE!	#VALUE!	#VALUE!	#VALUE!	#VALUE!	#VALUE!	#VALUE!	#VALUE!	#VALUE!	#VALUE!	#VALUE!	#VALUE!	#VALUE!	#VALUE!
	Walking (pedestrian)	Walking	#VALUE!	#VALUE!	#VALUE!	#VALUE!	#VALUE!	#VALUE!	#VALUE!	#VALUE!	#VALUE!	#VALUE!	#VALUE!	#VALUE!	#VALUE!	#VALUE!	#VALUE!	#VALUE!	#VALUE!	#VALUE!	#VALUE!	#VALUE!	#VALUE!
	Cycles (bicycles, tricycles)	Bicycles, tricycles	#VALUE!	#VALUE!	#VALUE!	#VALUE!	#VALUE!	#VALUE!	#VALUE!	#VALUE!	#VALUE!	#VALUE!	#VALUE!	#VALUE!	#VALUE!	#VALUE!	#VALUE!	#VALUE!	#VALUE!	#VALUE!	#VALUE!	#VALUE!	#VALUE!
	Non-motorized vehicles	Non-motorized vehicles	#VALUE!	#VALUE!	#VALUE!	#VALUE!	#VALUE!	#VALUE!	#VALUE!	#VALUE!	#VALUE!	#VALUE!	#VALUE!	#VALUE!	#VALUE!	#VALUE!	#VALUE!	#VALUE!	#VALUE!	#VALUE!	#VALUE!	#VALUE!	#VALUE!
	Other transport mode	Other transport mode	#VALUE!	#VALUE!	#VALUE!	#VALUE!	#VALUE!	#VALUE!	#VALUE!	#VALUE!	#VALUE!	#VALUE!	#VALUE!	#VALUE!	#VALUE!	#VALUE!	#VALUE!	#VALUE!	#VALUE!	#VALUE!	#VALUE!	#VALUE!	#VALUE!
	Unknown/unspecified	Unknown/unspecified	#VALUE!	#VALUE!	#VALUE!	#VALUE!	#VALUE!	#VALUE!	#VALUE!	#VALUE!	#VALUE!	#VALUE!	#VALUE!	#VALUE!	#VALUE!	#VALUE!	#VALUE!	#VALUE!	#VALUE!	#VALUE!	#VALUE!	#VALUE!	#VALUE!
		TOTAL	#VALUE!	#VALUE!	#VALUE!	#VALUE!	#VALUE!	#VALUE!	#VALUE!	#VALUE!	#VALUE!	#VALUE!	#VALUE!	#VALUE!	#VALUE!	#VALUE!	#VALUE!	#VALUE!	#VALUE!	#VALUE!	#VALUE!	#VALUE!	#VALUE!
		NUMBER OF ROAD TRAFFIC-RELATED DEATHS BY TYPE OF ROAD USER, AGE GROUP AND SEX
		Road user	Age and sex
			0-2 Yrs		0-4 Yrs		5-9 Yrs		10-14 Yrs		15-19 Yrs		20-24 Yrs		25-44 Yrs		45-64 Yrs		> 65 Yrs		All ages				Back to content
			M	F	M	F	M	F	M	F	M	F	M	F	M	F	M	F	M	F	M	F	Total
	Pedestrian	Pedestrian	#VALUE!	#VALUE!	#VALUE!	#VALUE!	#VALUE!	#VALUE!	#VALUE!	#VALUE!	#VALUE!	#VALUE!	#VALUE!	#VALUE!	#VALUE!	#VALUE!	#VALUE!	#VALUE!	#VALUE!	#VALUE!	#VALUE!	#VALUE!	#VALUE!
	Driver/rider	Driver/rider	#VALUE!	#VALUE!	#VALUE!	#VALUE!	#VALUE!	#VALUE!	#VALUE!	#VALUE!	#VALUE!	#VALUE!	#VALUE!	#VALUE!	#VALUE!	#VALUE!	#VALUE!	#VALUE!	#VALUE!	#VALUE!	#VALUE!	#VALUE!	#VALUE!
	Passenger	Passenger	#VALUE!	#VALUE!	#VALUE!	#VALUE!	#VALUE!	#VALUE!	#VALUE!	#VALUE!	#VALUE!	#VALUE!	#VALUE!	#VALUE!	#VALUE!	#VALUE!	#VALUE!	#VALUE!	#VALUE!	#VALUE!	#VALUE!	#VALUE!	#VALUE!
	Other	Other	#VALUE!	#VALUE!	#VALUE!	#VALUE!	#VALUE!	#VALUE!	#VALUE!	#VALUE!	#VALUE!	#VALUE!	#VALUE!	#VALUE!	#VALUE!	#VALUE!	#VALUE!	#VALUE!	#VALUE!	#VALUE!	#VALUE!	#VALUE!	#VALUE!
	Unknown/unspecified	Unknown/unspecified	#VALUE!	#VALUE!	#VALUE!	#VALUE!	#VALUE!	#VALUE!	#VALUE!	#VALUE!	#VALUE!	#VALUE!	#VALUE!	#VALUE!	#VALUE!	#VALUE!	#VALUE!	#VALUE!	#VALUE!	#VALUE!	#VALUE!	#VALUE!	#VALUE!
		TOTAL	#VALUE!	#VALUE!	#VALUE!	#VALUE!	#VALUE!	#VALUE!	#VALUE!	#VALUE!	#VALUE!	#VALUE!	#VALUE!	#VALUE!	#VALUE!	#VALUE!	#VALUE!	#VALUE!	#VALUE!	#VALUE!	#VALUE!	#VALUE!	#VALUE!

## Sheet: DataTable
SECTION 1-Injury fatality basic data										SECTION 2		SECTION 3				SECTION 4									SECTION 5
Facility Name	Facility type	Coding DO NOT CHANGE	Case number	Postmortem date	Internal Autopsy performed?	Deceased age			Sex	Date of		Place of injury		Place of death			Mechanism of injury		If road traffic incident selected
						Formats	Years	Months		Injury	Death		If other specify		If other specify	Apparent intent	From the list	if others, specify	Mode of transport	if others, specify	Road user	if others, specify	Counterpart	if others, specify	Incident summary narrative
Name	Type	Coding	Case #	Date	Autopsy	Age format	Years	Months	Sex	Injury date	Death date	Place of injury	If other specify	Place of death	If other specify	Apparent intent	Mechanism of injury	If other	Mode of transport	If other	Road user	If other	Counterpart	If other	Incident summary narrative
Kenyatta University Funeral home	M	1		ND	N		27		F		2014-05-24			Thika Rd-Drive inn		01	01		v		99
Kenyatta University Funeral home	M			ND	N		6		F		2014-05-26			Kahawa Sukari		01	01		v		99
Mama Lucy Hospital	H			2014-05-29	Y		21		M		2014-05-25			Mama Lucy Hospital		99	03
Lee Funeral Home	M		16461	2014-04-06	Y		49		M		2014-05-31			Church Road		01	01		v		99
City mortuary	M		1152/14	ND	N		27		M		2014-05-16			Eastleigh		01	08
City mortuary	M			ND	N		30		M		2014-05-16			Eastleigh		01	08
St. Francis Hospital	H			2014-05-29	Y			5	M		2014-05-24			St Francis Hospital Casualty		03	10
KNH	H			28/5/14	Y		66		M		2014-05-14			KNH		99	03
KNH	H			23/5/14	Y		37		M		2014-05-14			KNH		99	13
KNH	H			28/5/14	Y		31		M		2014-05-14			KNH		01	08
KNH	H			20/5/14	Y		23		F		2014-05-14			KNH		01	14
KNH	H			29/5/14	Y		68		M		2014-05-14			KNH		01	03
KNH	H			29/5/14	Y		34		M		2014-05-14			KNH		01	03
KNH	H			25/5/14	Y		52		M		2014-05-14			KNH		01	03
KNH	H			30/5/14	Y		39		M		2014-05-21			KNH		01	03
KNH	H			30/5/14	Y		60		M		2014-05-29			KNH		01	04
KNH	H			30/5/14	Y		50		M		2014-05-18			KNH		03	10
KNH	H			29/5/14	Y		24		M		2014-05-26			KNH		01	03
KNH	H			29/5/14	Y		1.08333	3	F		2014-05-25			KNH		01	08
KNH	H			30/5/14	Y		31		M		2014-04-05			KNH		99	03
KNH	H			30/5/14	Y		13		M		2014-05-21			KNH		01	04
Mama Lucy Kibaki	H		798/14	21/5/14	Y		32		M		2014-05-02			Mama Lucy hospital		01	04
KNH	H		435859	19/5/14	Y			7	M		2014-05-13			Mama Lucy hospital		01	03
KNH	H			30/5/14	Y		1	7	M		2014-05-21			KNH		01	08
KNH	H			30/5/14	Y		28		M		2014-05-21			KNH		01	03
KNH	H			27/5/14	Y		50		M		2014-04-21			KNH		01	03
KNH	H			26/5/14	Y		24		M		2014-05-22			KNH		01	03
KNH	H			22/5/14	Y		21		M		2014-05-11			KNH		03	03
KNH	H			20/5/14	Y		30		M		2014-05-16			KNH		01	14
KNH	H			20/5/14	Y		47		M		2014-05-16			KNH		01	08
KNH	H			23/5/14	Y		20		M		2014-05-18			KNH		01	03
KNH	H			26/5/14	Y		26		F		2014-05-16			KNH		01	08
KNH	H		1660713	23/5/14	Y		58		M		2014-05-19			KNH		01	04
KNH	H			22/5/14	Y		35		M		2014-05-16			KNH		01	01		V		99
KNH	H			20/5/14	Y		21		F		2014-05-19			KNH		01	14
KNH	H			22/5/14	Y		48		M		2014-05-17			KNH		01	04
KNH	H			21/5/14			53		M		2014-05-16			KNH		01	03
KNH	H			20/5/14			46		F		2014-05-16			KNH		01	14
KNH	H			22/5/14			21		M		2014-05-07			KNH		01	03
KNH	H			22/5/14			22		M		2014-05-14			KNH		01	03
KNH	H			22/5/14			31		M		2014-05-21			KNH		01	13
KNH	H			20/5/14			31		M		2014-05-16			KNH		01	01		v		99
KNH	H			20/5/14			30		M		2014-05-05			KNH		01	03
KNH	H			20/5/14			52		M		2014-05-16			KNH		01	14
KNH	H			20/5/14			23		M		2014-05-16			KNH		01	14
KNH	H			22/5/14			35		M		2014-05-12			KNH		01	04
KNH	H			21/5/14			23		M		2014-05-13			KNH		01	03
Kenyatta university Funeral Home	M			22/5/14			36		M		2014-05-21			KNH		01	01		v		99
Kenyatta university Funeral Home	M			25/5/14			2	8	F		2014-05-12			Korogocho		01	01		v		99
Kenyatta university Funeral Home	M		13164	25/5/14			49		M		2014-05-17			Umoja 3		01	01		v		99
City mortuary	M			23/5/14			49		F		2014-05-19			Ngara		01	13
FOLDER 38-248
City Mortuary	M			16/5/14	Y		43		F		2014-05-16			Brookside		01	13
City Mortuary	M		478/14	2014-03-03	Y		56		M		2014-03-02			Kaiyaba		01	03
City Mortuary	M			2014-05-08	Y		22		M		2014-05-03			Kayole		01	13
Ruaraka Uhai Neema Hospital	H		1140	16/5/14	Y		37		M		2014-05-15			Eastleigh		01	03
City Mortuary	M			2014-01-06	Y		5		F		2014-01-03			Ruaraka		01	03
City Mortuary	M			2014-04-08	Y		38		M		2014-04-01			Thika Rd		01	01		V		99
KNH	H		030820	15/4/14	Y			10	F		2014-05-11			Embakasi		01	08
KNH	H			15/5/14	Y		22		M		2014-05-04			KNH		03	03
KNH	H			13/5/14	Y		30		M		2014-05-06			KNH		02	10
KNH	H			2014-05-06	Y		37		M		2014-04-23			KNH		01	08
KNH	H			2014-05-12	Y		27		M		2014-05-02			KNH		01	03
KNH	H			2014-05-14	Y		86		M		2014-05-11			KNH		01	01		V		99
KNH	H			2014-05-07	Y		25		M		2014-04-17			KNH		01	08
KNH	H			2014-05-13	Y		31		M		2014-05-07			KNH		01	03
KNH	H			2014-05-12	Y		66		M		2014-05-08			KNH		01	01		V		01
KNH	H			2014-05-12	Y		52		M		2014-05-05			KNH		01	03
KNH	H			2014-05-13	Y		62		M		2014-04-26			KNH		03	08
KNH	H			24/5/14	Y		28		M		2014-05-03			KNH		01	03
KNH	H			2014-05-13	Y		22		M		2014-05-11			KNH		01	03
KNH	H			2014-05-12	Y		25		M		2014-05-09			KNH		01	01		V		99
KNH	H			2014-05-08	Y		30		M		2014-04-06			KNH		01	03
KNH	H		1644643	15/5/14	Y		26		M		2014-05-17			KNH		03	03
KNH	H		1658377	24/5/14	Y		26		M		2014-05-19			KNH		03	03
KNH	H			26/5/14	Y		68		M		2014-05-12			KNH		01	03
KNH	H			19/5/14	Y		5	6	F		2014-05-12			KNH		01	03
KNH	H			19/5/14	Y		40		M		2014-03-31			KNH		01	03
KNH	H			20/5/14	Y		23		F		2014-05-17			KNH		01	14
KNH	H			2014-05-02	Y		52		M		2014-04-25			KNH		01	08
KNH	H			19/5/14	Y		37		F		2014-04-05			KNH		01	08
FOLDER 37-249
City mortuary	M		914/14	2014-05-17	Y		17		M		2014-04-17			Dandora		01	03
City mortuary	M		881/14	2014-04-22	Y		14		M		2014-04-15			Pipeline		01	13
City mortuary	M			2014-04-28	Y		27		M		2014-04-26			Kasarani		01	03
City mortuary	M		981/14	2014-04-29	Y		32		F		2014-04-28			Central		01	01		v	99
City mortuary	M		995/14	2014-05-02	Y		34		M		2014-04-29			Eastern Bypass		01	01		v	99
City mortuary	M		978/14	2014-05-02	Y		46		M		2014-04-28			Ruai		01	13
City mortuary	M		944/14	2014-05-02	Y		20		M		2014-04-23			Makongeni		01	13
City mortuary	M		805/14	2014-05-02	Y		23		M		2014-04-05			Ruaraka		01	03
City mortuary	M		949/14	2014-05-02	Y		32		M		2014-04-23			Embakasi		01	03
City mortuary	M		943/14	2014-05-02	Y		22		M		2014-04-23			Makongeni		01	13
City mortuary	M		9/9/14	2014-05-19	Y		31		M		2014-05-19			Lungalunga		99	03
City mortuary	M		869/14	2014-05-09	Y		33		M		2014-04-13			Pangani		01	01		v	99
City mortuary	M		751/14	2014-05-09	Y		35		M		2014-05-01			Kibera		01	13
City mortuary	M		989/14	2014-05-02	Y		39		M		2014-04-28			Parklands		01	03
City mortuary	M		727/14	2014-05-09	Y		40		M		2014-04-28			Industrial Area		99	13
City mortuary	M		103/14	ND	N		25		M		2014-05-04			Kayole		01	01		v
City mortuary	M			ND	N		16		M		2014-05-07			KNH		01	01		v
City mortuary	M			2014-05-07	Y		39		M		2014-05-03			Thiongo Road		01	12
City mortuary	M		755/14	2014-05-07	Y		44		M		2014-05-04			Lungalunga		99	03
City mortuary	M			2014-05-09	Y		32		F		2014-04-28			Embakasi		03	05
City mortuary	M		1006/14	ND	N		29		M		2014-05-01			Industrial Area		99	13
City mortuary	M		1053/14	ND	N		47		M		2014-05-06			Ngara		01	03
KNH	H			ND	N		21		M		2014-05-03			KNH		02	10
KNH	H			ND	N		26		F		2014-05-10			Windsor		01	01		v
KNH	H			2014-05-14	Y		16		M		2014-05-13			Utawala		99	10
City mortuary	M			ND	N		41		M		2014-04-12			Mombasa Road		01	01		v
KNH	H			ND	N		27		M		2014-05-10			KNH		01	01		v	01
FOLDER 36-250
KNH	H			2014-04-23	Y		36		M		2014-04-11			Ruai		01	13
Bishop Okore Funeral Home	M		M/519/14	ND	N		32		F		2014-03-29			KNH		01	01
City Mortuary	M		441/14	ND	N		24		M		2014-02-26			Dandora Phase 2		99	03
City Mortuary	M		562/14	ND	N		30		M		2014-03-09			Mombasa Road		01	03
City Mortuary	M		428/14	ND	N		26		M		2014-02-25			Githurai		99	03
City Mortuary	M		426/14	2014-03-12	Y		28		M		2014-02-25			Riruta		99	13
City Mortuary	M			ND	N		29		M		2014-03-10			Langata		99	03
City Mortuary	M			2014-03-12	Y		39		M		2014-03-05			Kayole		99	03
City Mortuary	M		587/14	ND	N		28		M		2014-03-11			Industrial Area		99	12
City Mortuary	M		827/14	ND	N		33		M		2014-04-08			Kasarani		01	03		v	99
City Mortuary	M		808/14	ND	N		21		M		2014-04-06			Kasarani		99	13
City Mortuary	M		742/14	ND	N		22		M		2014-03-30			Karen		99	13
City Mortuary	M		721/14	2014-04-29	Y		29		M		2014-04-27			Muthaiga		01	13
City Mortuary	M		955/14	2014-05-06	Y		22		M		2014-04-24			Mombasa Road		01	03		v	99
City Mortuary	M			ND	N		54		M		2014-04-23			Pangani		01	14
City Mortuary	M		940/14	2014-04-25	Y		39		M		2014-04-22			Riruta		01	03		v	99
City Mortuary	M			2014-04-23	Y		0.285714		F		2014-04-22			Agha Khan Hospital		06	11
City Mortuary	M		937/14	2014-04-25	Y		70		F		2014-04-22			Kariobangi		01	03		v	99
City Mortuary	M		936/14	2014-04-29	Y		30		F		2014-04-21			Ngong Road		01	03		v	99
City Mortuary	M		9/2/14	2014-04-24	Y		32		F		2014-04-18			Kiamumbi		03	11
City Mortuary	M		764/14	ND	N		27		M		2014-03-31			Eastleigh		03	14
City Mortuary	M		681/14	2014-04-02	Y		16		M		2014-03-23			Parklands		99	05
City Mortuary	M		770/14	ND	N		34		M		2014-04-01			KNH		01	03		v	99
City Mortuary	M		731/14	ND	N		17		M		2014-03-28			Huruma		99	13
City Mortuary	M			ND	N		19		M		2014-04-01			Githurai		99	03
City Mortuary	M		736/14	ND	N		36		M		2014-03-31			Embakasi		99	13
City Mortuary	M		757/14	ND	N		42		M		2014-03-31			Maringo		99	10
City Mortuary	M		784/14	ND	N		23		M		2014-04-03			KNH		99	13
City Mortuary	M		656/14	2014-04-02	Y		8		F		2014-03-20			Makongeni		01	01		v	99
City Mortuary	M		7/3/14	ND	N		21		M		2014-03-26			Ruai		01	07
City Mortuary	M		682/14	2014-04-02	Y		34		M		2014-03-23			Kibera		01	03
City Mortuary	M		707/14	2014-03-28	Y		40		M		2014-03-24			Kayole		01	03
City Mortuary	M		701/14	ND	N		47		M		2014-03-24			Kawangware		01	03
City Mortuary	M			ND	N		55		M		2014-04-06			Kibera		01	08
City Mortuary	M			ND	N		32		M		2014-04-08			Mukuru		01	05
City Mortuary	M		721/14	ND	N		38		M		2014-03-27			Shauri Moyo		01	03		v	99
City Mortuary	M		744/14	ND	N		20		M		2014-04-30			Mbagathi District Hospital		01	01
City Mortuary	M		840/14	ND	N		19		M		2014-04-09			Soweto		01	08
City Mortuary	M		822/14	ND	N		34		M		2014-04-07			Donholm		01	02		v	99
City Mortuary	M		691/14	ND	N		26		M		2014-03-23			Huruma		01	03
City Mortuary	M		839/14	ND	N		17		M		2014-04-09			Kaiyaba		01	13
City Mortuary	M		833/14	ND	N		36		M		2014-04-09			Mathare		01	03
City Mortuary	M		798/14	ND	N		30		M		2014-04-04			Industrial Area		01	13
City Mortuary	M		866/14	ND	N		52		M		2014-04-03			Embakasi		01	01		v	99
City Mortuary	M			ND	N			4	F		2014-04-15			Pipeline		01	10
City Mortuary	M		781/14	ND	N		35		M		2014-04-03			Thika Road		01	01		v	99
City Mortuary	M		847/14	ND	N		23		M		2014-04-11			Thika Road		01	01		v	99
City Mortuary	M		780/14	ND	N		33		M		2014-04-03			Woodly		01	13
City Mortuary	M		788/14	ND	N		30		M		2014-04-04			Kariobangi		02	11
City Mortuary	M		479/14	ND	N		6		F		2014-03-02			Langata		01	03
City Mortuary	M		789/14	ND	N		46		M		2014-04-04			Waiyaki Way		01	01		v	99
City Mortuary	M		797/14	ND	N		19		M		2014-04-04			Industrial Area		01	13
City Mortuary	M		802/14	ND	N		40		M		2014-04-04			Pangani		01	01		v	99
City Mortuary	M		787/14	ND	N			4	M		2014-04-03			Tassia		01	11
City Mortuary	M		766/14	ND	N		56		M		2014-03-31			Eastleigh		01	14
City Mortuary	M		710/14	ND	N		17		M		2014-03-25			Riruta		01	13
City Mortuary	M		703/14	ND	N		31		M		2014-03-25			Kabete		01	99
City Mortuary	M		806/14	ND	N		23		F		2014-04-05			KNH		01	01		v	99
City Mortuary	M		900/14	ND	N		46		M		2014-04-17			Lenana		01	03
City Mortuary	M			ND	N		26		M		2014-04-18			Kamiti Road		01	01		v
City Mortuary	M		873/14	ND	N		23		M		2014-04-14			Kasarani		01	13
City Mortuary	M		930/14	ND	N		42		M		2014-04-20			Waiyaki Way		01	01		v
City Mortuary	M			ND	N		54		M		2014-04-20			Kayole		03	10
City Mortuary	M			2014-05-08	Y		22		M		2014-05-03			Kayole		01	13
1st Avenue Eastleigh	H		1140/14	2014-05-16	Y		37		M		2014-05-15			Eastleigh		01	03
Ruaraka Uhai Neema Hospital	H			2014-01-06	Y		5		F		2014-01-03			Ruaraka		01	03
City Mortuary	M			2014-04-08	Y		38		M		2014-04-01			Thika Road		01	1900-01-01		V	99
Mama Lucy Kibaki	H		030820/14	2014-04-15	Y			10	F		2014-05-11			mama Lucy Hospital		01	08
KNH	H			2014-05-15	Y		22		M		2014-05-04			KNH		03	03
KNH	H			2014-05-13	Y		30		M		2014-05-06			KNH		02	10
KNH	H			2014-05-06	Y		37		M		2014-04-23			KNH		01	08
KNH	H			2014-05-12	Y		27		M		2014-05-02			KNH		01	03
KNH	H			2014-05-14	Y		86		M		2014-05-11			KNH		01	01		V	99
KNH	H			2014-05-07	Y		25		M		2014-04-17			KNH		01	08
KNH	H			2014-05-13	Y		31		M		2014-05-07			KNH		01	03
KNH	H			2014-05-12	Y		66		M		2014-05-08			KNH		01	01		V	01
KNH	H			2014-05-12	Y		52		M		2014-05-05			KNH		01	03
KNH	H			2014-05-13	Y		62		M		2014-04-26			KNH		01	08
KNH	H			2014-05-24	Y		28		M		2014-04-03			KNH		01	03
KNH	H			2014-05-13	Y		22		M		2014-05-11			KNH		03	03
KNH	H			2014-05-12	Y		25		M		2014-05-09			KNH		01	01		V	99
KNH	H			2014-05-08	Y		30		M		2014-04-06			KNH		01	03
City Mortuary	M			ND			34		M		2014-04-11			Riverside		01	04
FOLDER 35-249
Mama lucy Kibaki	H		417148/14	ND	N		23		M		2014-04-24			Mama Lucy Kibaki		01	03
Mama lucy Kibaki	H		427301/14	ND	N		43		M		2014-05-04			Mama Lucy Kibaki		01	01		V	99
Mama lucy Kibaki	H		481567/14	2014-05-09	Y		26		F		2014-04-24			Mama Lucy Kibaki		03	03
Mama lucy Kibaki	H			2014-04-30	Y		31		M		2014-04-27			Mama Lucy Kibaki		01	04
Mama lucy Kibaki	H			2014-05-15	Y		30		M		2014-03-22			Mama Lucy Kibaki		02	10
KNH	H			4/29/145	Y		77		M		2014-04-26			KNH		01	03
KNH	H			2014-05-08	Y		32		M		2014-04-23			KNH		01	03
KNH	H			2014-05-06	Y		33		M		2014-05-02			KNH		01	13
KNH	H			2014-05-07	Y		3	6	M		2014-05-05			KNH		01	03
KNH	H			2014-05-06	Y		27		M		2014-05-02			KNH		01	03
KNH	H			2014-05-05	Y		39		M		2014-05-02			KNH		01	03
KNH	H			2014-05-03	Y		43		M		2014-04-27			KNH		01	03
KNH	H			2014-05-08	Y		48		M		2014-05-06			KNH		01	03
KNH	H			2014-05-09	Y		23		M		2014-04-29			KNH		01	03
KNH	H			2014-05-09	Y		32		M		2014-05-02			KNH		01	03
KNH	H			2014-05-09	Y		35		M		2014-04-28			KNH		01	03
KNH	H			2014-05-09	Y		32		M		2014-05-06			KNH		01	03
KNH	H			2014-05-13	Y		3		F		2014-05-10			KNH		01	08
KNH	H			2014-05-13	Y		31		M		2014-05-07			KNH		03	03
KNH	H			2014-05-12	Y		35		M		2014-05-06			KNH		01	08
KNH	H			ND	N		15		M		2014-05-08			KNH		01	03
KNH	H			2014-05-12	Y		58		M		2014-05-06			KNH		01	01		v	99
City Mortuary	M		436/14	2014-03-17	Y		32		M		2014-03-14			Dandora		03	03
City Mortuary	M			2014-03-10	Y		20		M		2014-03-07			Kabete-Uthiru		01	01		v	99
City Mortuary	M		472/14	2014-03-04	Y		40		M		2014-03-01			Industrial Area		01	13
City Mortuary	M		471/14	2014-03-04	Y		31		M		2014-03-01			Industrial Area		01	13
City Mortuary	M		457/14	2014-03-04	Y		64		M		2014-02-28			Museum Road		01	01		v	99
City Mortuary	M		480/14	2014-03-05	Y		45		M		2014-03-02			Kayole		01	01		v	99
Karen Hospital	H			2014-03-02	Y			9	M		2014-03-20			Karen		01	11
City Mortuary	M			2014-05-07	Y		35		M		2014-04-26			Waiyaki Way		01	01		v	99
City Mortuary	M		566/14	2014-03-10	Y		29		M		2014-03-09			Mombasa Road		01	01		v	99
City Mortuary	M		427/14	2014-05-03	Y		20		M		2014-02-24			Dagoretti		01	13
City Mortuary	M		400/14	2014-03-06	Y		26		M		2014-02-20			Kasarani		01	03
City Mortuary	M		448/14	2014-03-06	Y		12		M		2014-02-26			Buruburu		02	11
FOLDER 34-247
KNH	H			2014-04-23	Y		30		M		2014-04-21			KNH		01	03
KNH	H	H		ND	N		45		M		2014-03-29			KNH		01	01		v	99
KNH	H			31-Apr-14	Y		23		M		2014-04-26			KNH		01	03
KNH	H			2014-05-02	Y		50		M		2014-04-18			KNH		01	03
KNH	H			2014-05-02	Y		31		M		2014-05-01			KNH		01	04
KNH	H			2014-04-30	Y		25		M		2014-04-23			KNH		01	03
KNH	H			2014-04-30	Y		50		M		2014-04-09			KNH		01	03
KNH	H			2014-05-02	Y		39		M		2014-04-21			KNH		01	01		v	99
KNH	H			2014-04-25	Y		34		M		2014-04-23			KNH		01	03
KNH	H			2014-04-25	Y		51		M		2014-04-23			KNH		01	03
KNH	H			2014-04-30	Y			9	M		2014-04-23			KNH		01	03
KNH	H		1656555	2014-05-05	Y		35		M		2014-04-30			KNH		01	01		v	99
KNH	H			2014-05-04	Y		18		F		2014-05-04			KNH		01	14
KNH	H			2014-05-02	Y		2	0.5	M		2014-04-30			KNH		01	08
Metropolitan Hospital	H		13026	2014-05-08	Y		27		M		2014-05-05			Metropolitan Hospital		01	03
Provide International	H			ND	N		65		M		2014-05-09			Korogocho		01	01		v	99
City Mortuary	M		234/14	2014-05-07	Y		66		F		2014-05-04			Langata Road		01	01		v	99
Nairobi Womens Hospital	H			2014-05-05	Y		35		M		2014-04-29			Nairobi Womens Hospital		01	03
FOLDER 33-250
KNH	H		1655742	ND	N		6		M		2014-04-25			KNH		01	03
KNH	H			2014-04-23	Y		34		M		2014-04-07			KNH		01	01		v	99
KNH	H			2014-05-25	Y		35		M		2014-04-10			KNH		01	08
KNH	H			ND	N		19		M		2014-04-18			KNH		03	03
KNH	H			2014-04-24	Y		16		F		2014-04-16			KNH		01	03
KNH	H			2014-04-23	Y		4		F		2014-04-20			KNH		01	04
KNH	H		1652760	2014-04-29	Y		51		M		2014-04-26			KNH		01	03
KNH	H			2014-04-29	Y		19		M		2014-04-26			KNH		01	03
KNH	H			2014-05-27	Y		21		M		2014-05-25			KNH		01	04
Aga-khan Hospital	H			2014-04-01	Y		27		M		2014-03-29			Aga-khan Hospital		01	01		v	99
City Mortuary	M		581/14	2014-03-21	Y		39		M		2014-03-11			Jogoo Road		01	01		v	99
KNH	H			2014-04-21	Y		57		M		2014-04-19			KNH		01	14
Memorial Hospital	H			2014-04-29	Y		42		M		2014-04-13			Kahawa Flyover		01	03
Mater Hospital	H			ND	N		37		M		2014-04-04			Mater Hospital		01	13
KNH	H		1653816	2014-04-28	Y		43		M		2014-04-20			KNH		01	03
KNH	H			2014-04-25	Y		27		M		2014-04-19			KNH		01	01		v	99
Avenue Hospital	H		01-4203	2014-04-28	Y		47		M		2014-04-25			Avenue Hospital		01	03
Mater Hospital	H		14022384	ND	N		40		M		2014-04-22			Mater Hospital		01	03
Kenyatta University Funeral Home	M			2014-04-24	Y		38		M		2014-04-11			Kenyatta University Funeral Home		01	13
KNH	H			2014-04-30	Y		32		M		2014-04-24			KNH		01	03
KNH	H			2014-04-30	Y		22		M		2014-04-22			KNH		01	03
KNH	H			2014-04-30	Y		40		M		2014-04-25			KNH		01	03
KNH	H			2014-04-30	Y		53		M		2014-04-17			KNH		01	01		v	99
FOLDER 32-242
KNH	H		1639680	2014-02-10	Y		5		F		2014-02-10			KNH		01	03
KNH	H			2014-04-22	Y		27		M		2014-04-19			KNH		01	08
KNH	H			2014-04-22	Y		12		M		2014-04-12			KNH		03	03
KNH	H			2014-04-22	Y		76		M		2014-04-20			KNH		01	01		v	99
KNH	H			2014-04-22	Y		21		M		2014-04-19			KNH		01	03
City Mortuary	M			2014-04-23	Y		38		M		2014-04-14					03	03
KNH	H		1653110	2014-04-23	Y		42		M		2014-04-14			KNH		01	04
KNH	H		1652805	2014-04-23	Y		56		M		2014-04-14			KNH		01	04
KNH	H		1654865	2014-04-28	Y		29		M		2014-04-24			KNH		01	08
KNH	H		1653867	2014-04-28	Y		90		F		2014-04-25			KNH		01	08
KNH	H			2014-04-24	Y		62		M		2014-04-18			KNH		01	03
KNH	H			ND	N		79		F		2014-04-17			KNH		01	08
KNH	H		1652863	2014-04-17	Y		30		M		2014-04-14			KNH		01	01		v	99
KNH	H		1654886	2014-04-28	Y		18		M		2014-04-21			KNH		01	08
City Mortuary	M			2014-05-08	Y		22		M		2014-05-03			Kayole		01	13
City Mortuary	M			2014-04-08	Y		38		M		2014-04-01			Thika Super Highway		01	01		v	99
Mama Lucy Kibaki Hospital	H		030820	2014-04-15	Y			10	F		2014-04-11			Embakasi		01	08
KNH	H			2014-05-15	Y		22		M		2014-05-04			KNH		03	03
KNH	H			2014-05-13	Y		30		M		2014-05-06			KNH		02	10
KNH	H			2014-05-06	Y		37		M		2014-04-23			KNH		01	08
KNH	H			2014-05-12	Y		27		M		2014-05-02			KNH		01	03
KNH	H			2014-05-14	Y		86		M		2014-05-11			KNH		01	01		v	99
KNH	H			2014-05-07	Y		25		M		2014-04-17			KNH		01	08
KNH	H			2014-05-13	Y		31		M		2014-05-07			KNH		01	03
KNH	H			2014-05-12	Y		66		M		2014-05-08			KNH		01	01		v	01
KNH	H			2014-05-12	Y		52		M		2014-05-05			KNH		01	03
KNH	H			2014-05-13	Y		62		M		2014-04-26			KNH		01	08
KNH	H			2014-04-24	Y		28		M		2014-04-03			KNH		01	03
KNH	H			2014-05-13	Y		22		M		2014-05-11			KNH		03	03
KNH	H			2014-05-12	Y		25		M		2014-05-09			KNH		01	01		v	99
KNH	H			2014-05-08	Y		30		M		2014-04-06			KNH		01	03
KNH	H			2014-05-13	Y		3		F		2014-05-10			KNH		01	08
KNH	H			2014-05-13	Y		31		M		2014-05-07			KNH		03	03
KNH	H			2014-05-12	Y		35		M		2014-05-06			KNH		01	08
KNH	H			ND	N		15		M		2014-05-08			KNH		01	03
KNH	H			2014-05-12	Y		58		M		2014-05-06			KNH		01	01		v	99
City Mortuary	M		436/14	2014-03-17	Y		32		M		2014-03-14			Dandora		03	03
City Mortuary	M			2014-03-10	Y		20		M		2014-03-07			Kabete		01	01		v	99
City Mortuary	M		472/14	2014-03-04	Y		40		M		2014-03-01			Industrial Area		01	13
City Mortuary	M		471/14	2014-03-04	Y		31		M		2014-03-01			Industrial Area		01	13
City Mortuary	M		457/14	2014-03-04	Y		64		M		2014-02-28			Museum Road		01	01		v	99
City Mortuary	M		480/14	2014-03-05	Y		45		M		2014-03-02			Kayole		01	01		v	99
Karen Hospital	H			2014-03-21	Y			9	M		2014-03-20			Karen		01	11
City Mortuary	M			2014-05-07	Y		35		M		2014-04-26			Waiyaki Way		01	01		v	9
City Mortuary	M		566/14	2014-03-10	Y		29		M		2014-03-09			Mombasa Road		01	01		v	02
City Mortuary	M		427/14	2014-03-05	Y		20		M		2014-02-24			Dagoretti		01	13
City Mortuary	M		400/14	2014-03-06	Y		26		M		2014-02-20			Kasarani		01	03
City Mortuary	M		448/14	2014-03-06	Y		12		M		2014-02-26			Buruburu		02	11
FOLDER 31-249
Kenyatta University Funeral home	M			2014-04-22	Y		23		M		2014-04-17			Outering Road		01	01
KNH	H			2014-04-23	Y		3		M		2014-04-21			KNH		01	08
KNH	H		1654155	2014-04-17	Y		15		M		2014-04-14			KNH		01	01
KNH	H		1651847	2014-04-19	Y		25		M		2014-04-16			KNH		01	04
KNH	H			2014-04-20	Y		41		M		2014-04-20			KNH		01	01
KNH	H		1651805	2014-04-17	Y		41		M		2014-04-17			KNH		01	04
KNH	H			2014-04-17	Y		8		M		2014-04-10			KNH		03	03
KNH	H			2014-03-26	Y		21		M		2014-03-23			KNH		01	01
KNH	H			2014-04-22	Y		45		M		2014-04-13			KNH		01	03
KNH	H			2014-04-16	Y		2		M		2014-04-09			KNH		01	08
FOLDER 30--249
City Mortuary	M		779/14	2014-04-22	Y		16		M		2014-04-02			Dandora		03	03
City Mortuary	M		615/14	2014-04-22	Y		19		M		2014-03-14			Kayole		03	03
City Mortuary	M		751/14	2014-04-22	Y		48		M		2014-03-30			Waiyaki Way		01	03
KNH	H		1650277	2014-04-04	Y		24		M		2014-03-30			KNH		01	03
Nairobi west Hospital	H			2014-03-26	Y		54		F		2014-03-21			Nairobi west Hospital		01	01
Lee Funeral Home	M			2014-04-24	Y		48		M		2014-04-15			Lavington		01	03
City Mortuary	M		689/14	2014-03-28	Y		34		M		2014-03-23			Embakasi		01	01
City Mortuary	M		304/14	2014-02-13	Y		42		M		2014-02-08			Korogocho		01	05
City Mortuary	M			2014-02-21	Y		13		M		2014-02-12			Makongeni		01	03
City Mortuary	M		405/14	2014-02-23	Y		20		M		2014-02-21			Dandora		01	03
City Mortuary	M		399/14	2014-02-28	Y		31		M		2014-02-19			Kibera		01	13
City Mortuary	M			2014-02-28	Y		25		M		2014-02-20			Dagoretti		01	03
City Mortuary	M		328/14	2014-02-28	Y		43		M		2014-02-10			Mukuru		01	05
City Mortuary	M		483/14	2014-03-07	Y		51		M		2014-03-02			Mukuru		01	03
City Mortuary	M		481/14	2014-03-07	Y		33		M		2014-03-03			Msa Road		01	01
City Mortuary	M		470/14	2014-03-07	Y		24		M		2014-03-02			Industrial Area		01	13
City Mortuary	M		386/14	2014-02-27	Y		33		M		2014-02-18			Industrial Area		01	03
City Mortuary	M		433/14	2014-02-27	Y		48		M		2014-02-25			Industrial Area		01	01
City Mortuary	M		378/14	2014-02-27	Y		17		M		2014-02-11			Huruma		01	13
City Mortuary	M		351/14	2014-02-27	Y		20		M		2014-02-14			Eastleigh		01	13
City Mortuary	M		429/14	2014-02-28	Y		30		M		2014-02-25			Kimathi Street		01	13
City Mortuary	M		411/14	2014-02-28	Y		36		M		2014-02-22			Kasarani		01	08
City Mortuary	M		422/14	2014-02-28	Y		27		F		2014-02-24			Kasarani		01	03
City Mortuary	M		488/14	2014-03-07	Y		20		M		2014-03-03			Kwa Njenga		01	08
City Mortuary	M		430/14	2014-02-28	Y		25		M		2014-02-25			Kimathi Street		01	13
City Mortuary	M		442/14	2014-03-07	Y		27		M		2014-02-26			Upperhill		01	13
City Mortuary	M		463/14	2014-03-07	Y		40		M		2014-03-01			Kariobangi		01	05
City Mortuary	M		414/14	2014-03-07	Y		9		F		2014-02-22			kangemi		01	08
City Mortuary	M			2014-03-13	Y		26		M		2014-03-04			Kibera		01	13
Melchizedek Hospital	H			2014-03-13	Y		22		M		2014-03-09			Melchizedek hospital		01	13
City Mortuary	M			2014-03-13	Y		30		M		2014-03-09			Kariobangi		01	03
City Mortuary	M		555/14	2014-03-14	Y		38		F		2014-02-02			Mukuru		01	03
City Mortuary	M		532/14	2014-03-14	Y		6		F		2014-03-07			Mukuru		01	08
Mater Hospital	H		602/14	2014-03-14	Y		27		M		2014-03-13			Mater Hospital		01	01
City Mortuary	M		582/14	2014-03-14	Y		18		M		2014-03-11			Kayole		01	13
City Mortuary	M		527/14	2014-03-13	Y		28		M		2014-03-07			Huruma		01	13
City Mortuary	M			2014-03-13	Y		21		M		2014-03-07			Mathare		01	03
City Mortuary	M		552/14	2014-03-14	Y		22		M		2014-03-08			Kayole		01	03
City Mortuary	M			2014-03-21	Y		23		M		2014-03-21			Juja Road		01	01
City Mortuary	M		777/14	2014-04-04	Y		8		M		2014-04-02			South B		01	12
City Mortuary	M		683/14	2014-04-14	Y		25		M		2014-03-23			Kibera		01	03
City Mortuary	M		668/14	2014-03-28	Y		40		F		2014-03-21			Jogoo Road		01	03
City Mortuary	M		837/14	2014-04-17	Y		21		M		2014-04-09			Huruma		01	13
City Mortuary	M		838/14	2014-04-17	Y		21		M		2014-04-09			Huruma		01	13
City Mortuary	M			2014-04-17	Y		34		M		2014-04-11			Jogoo Road		01	01
City Mortuary	M		860/14	2014-04-18	Y		32		M		2014-04-12			Mutu-ini		01	03
City Mortuary	M		855/14	2014-04-17	Y		22		M		2014-04-12			Ruai		01	05
City Mortuary	M		830/14	2014-04-18	Y		35		M		2014-04-08			Kawangware		01	03
City Mortuary	M		874/14	2014-04-18	Y		23		M		2014-04-14			Kasarani		01	13
City Mortuary	M		554/14	2014-04-04	Y		58		M		2014-04-02			Mukuru Kwa Njenga		01	03
City Mortuary	M			2014-04-17	Y		57		M		2014-04-08			Gigiri		01	01
City Mortuary	M			2014-04-17	Y		38		M		2014-04-06			Mukuru Kwa Njenga		01	05
City Mortuary	M		871/14	2014-04-17	Y		34		M		2014-04-14			Umoja		01	08
City Mortuary	M		765/14	2014-04-17	Y		51		M		2014-03-31			Shauri Moyo		01	14
City Mortuary	M		621/14	2014-04-14	Y		29		F		2014-04-12			Mukuru Kwa Njenga		01	03
City Mortuary	M		814/14	2014-04-22	Y		36		M		2014-04-07			Thika		01	01
City Mortuary	M		470/14	2014-03-21	Y		26		M		2014-03-19			Komarock		01	03
City Mortuary	M		678/14	2014-03-28	Y		13		M		2014-03-22			Mathare North		01	12
City Mortuary	M		694/14	2014-03-28	Y		37		M		2014-03-24			Mukuru Kwa Reuben		01	13
City Mortuary	M		720/14	2014-03-28	Y		24		M		2014-03-27			Kariobangi		01	13
Mama Lucy Hospital	H		687/14	2014-03-28	Y		1	7	M		2014-03-23			Mama Lucy Hospital		01	07
City Mortuary	M		690/14	2014-03-28	Y		32		M		2014-03-24			Thika Road		01	01
City Mortuary	M		688/14	2014-03-28	Y		30		M		2014-03-23			Kasarani		01	03
City Mortuary	M		703/14	2014-03-28	Y		27		M		2014-03-25			Mowlem		01	08
City Mortuary	M		714/14	2014-03-28	Y		32		M		2014-03-26			Thika Road		01	01
City Mortuary	M		718/14	2014-04-03	Y		33		M		2014-03-27			Mlango Kubwa		01	05
City Mortuary	M		578/14	2014-03-21	Y		22		M		2014-03-10			Lungalunga		01	01
City Mortuary	M		716/14	2014-04-04	Y		17		M		2014-03-26			Mathare		01	03
City Mortuary	M		549/14	2014-04-03	Y		38		M		2014-04-02			Muthaiga		01	13
City Mortuary	M		628/14	2014-04-03	Y		29		M		2014-03-16			Huruma		01	03
City Mortuary	M		708/14	2014-04-03	Y		5		M		2014-03-25			Ruaraka		01	07
City Mortuary	M		717/14	2014-04-03	Y		17		M		2014-03-27			Pangani		01	03
City Mortuary	M		679/14	2014-04-03	Y		28		M		2014-03-22			Kariobangi		01	03
City Mortuary	M		643/14	2014-04-03	Y		22		M		2014-03-18			Buruburu		01	05
City Mortuary	M		746/14	2014-04-03	Y		26		M		2014-03-30			Kibera		01	03
City Mortuary	M		734/14	2014-04-03	Y		18		M		2014-03-28			Central Town		01	03
City Mortuary	M			2014-04-04	Y		28		M		2014-03-28			Mukuru		01	03
City Mortuary	M		743/14	2014-04-04	Y		30		M		2014-03-30			Karen		01	13
Mama Lucy Hospital	H		029675/14	2014-04-16	Y			3	F		2014-04-14			Mama Lucy Hospital		03	10
Nairobi Womens Hospital	H			ND	N		46		F		2014-04-19			Nairobo Womens Hospital		03	03
Ladnan Hospital	H			ND	N		86		M		2014-04-20			Ladnan Hospital		01	05
Kenyatta University Funeral Home	M			2014-04-21	Y		47		F		2014-04-17			Jogoo Road		01	01
Kenyatta University Funeral Home	M			2014-04-21	Y		82		M		2014-04-13			Mater Hospital		01	03
FOLDER 29--251
Agha khan Hospital	H		7/8700	ND	N		46		M		2014-04-11			Aghakhan Hospital		01	13
KNH	H			2014-03-21	Y		36		M		2014-03-12			KNH		01	03
KNH	H		1650126/14	2014-04-08	Y		62		M		2014-04-03			KNH		01	03
KNH	H		1651767/14	2014-04-13	Y		36		M		2014-04-05			KNH		01	04
KNH	H		1652769/14	2014-04-13	Y		4		M		2014-04-06			KNH		01	04
KNH	H			2014-04-13	Y		43		M		2014-04-06			KNH		01	01		V		99
KNH	H		1649793/14	2014-04-13	Y		48		F		2014-04-01			KNH		01	09
KNH	H		1652740/14	2014-04-14	Y		14		M		2014-04-07			KNH		01	08
KNH	H		1647370/14	2014-04-14	Y		1		M		2014-03-30			KNH		01	08
KNH	H			2014-03-24	Y		20		M		2014-03-17			KNH		01	03
KNH	H			2014-04-10	Y		71		M		2014-04-07			KNH		01	01		V		99
KNH	H			2014-03-25	Y		21		M		2014-03-10			KNH		01	03
KNH	H		1652743/14	2014-04-15	Y		29		M		2014-04-10			KNH		01	01		V
Mama Lucy Kibaki Hospital	H			ND	N		3		M		2014-04-05			Mama Lucy Hospital		01	03				99
Nairobi Womens Hospital	H			ND	N		28		M		2014-04-17			Nairobi Womens Hospital		01	13
City Mortuary	M		676/14	2014-04-22	Y		71		F		2014-03-22			Waiyaki Way		01	01		V		99
FOLDER 28-250
KNH	H			2014-04-08	Y		24		M		2014-04-04			KNH		01	01		V		03
KNH	H			2014-04-08	Y		29		M		2014-03-29			KNH		01	01		V		99
KNH	H			2014-04-03	Y		32		M		2014-03-22			KNH		01	01		V		01
KNH	H			2014-04-08	Y		6	6	F		2014-04-04			KNH		01	01		V		99
KNH	H		1650197/14	2014-04-04	Y		31		M		2014-03-29			KNH		01	05
KNH	H		1650205/14	2014-04-07	Y		3		F		2014-04-02			KNH		01	08
KNH	H			ND	N		2	3	M		2014-03-31			KNH		01	08
KNH	H			2014-04-07	Y		40		M		2014-04-03			KNH		01	01		V		99
City Mortuary	M			2014-02-17	Y		25		F		2014-02-10			Soweto		01	05
City Mortuary	M			2014-02-25	Y		33		F		2014-02-25			City Centre		01	13
City Mortuary	M			2014-02-14	Y		28		M		2014-02-11			Bahati		01	13
City Mortuary	M		348/14	2014-03-04	Y		64		M		2014-02-13			Kayole		01	03
City Mortuary	M		394/14	2014-02-24	Y		20		M		2014-02-19			Buruburu		01	03
City Mortuary	M		406/14	2014-03-07	Y		22		M		2014-02-21			Dandora		01	03
City Mortuary	M		504/14	2014-04-03	Y		24		M		2014-03-05			Central Nairobi		01	13
City Mortuary	M		569/14	2014-04-03	Y		14		F		2014-03-09			Waiyaki Way		01	01		V		99
Mp Shah Hospital	H			2014-04-03	Y		30		F		2014-03-09			Mp Shah hospital		01	01		V		99
City Mortuary	M			2014-03-13	Y		31		M		2014-03-06			Land Mawe		01	03
City Mortuary	M			2014-03-13	Y		44		M		2014-03-11			Ruaraka		01	05
City Mortuary	M			2014-03-13	Y		26		M		2014-03-07			Industrial Area		01	03
City Mortuary	M		527/14	2014-04-03	Y		48		M		2014-03-06			Lungalunga		01	01		V		99
City Mortuary	M		629/14	2014-04-03	Y		80		F		2014-03-16			Kabete		01	01		V		99
City Mortuary	M		626/14	2014-04-03	Y		35		F		2014-03-15			Kibera		01	03
City Mortuary	M		579/14	2014-04-03	Y		42		M		2014-03-10			Waiyaki Way		01	01		V		99
Mama Lucy Hospital	H			2014-03-04	Y		18		F		2014-03-03			Mama Lucy Hospital		01	03
City Mortuary	M		444/14	2014-03-17	Y		33		M		2014-03-15			Dandora		01	03
City Mortuary	M		638/14	2014-04-03	Y		25		F		2014-03-17			Muthurwa		01	01		V		99
City Mortuary	M		631/14	2014-04-03	Y		44		M		2014-03-16			Waiyaki Way		01	01		V		99
City Mortuary	M			2014-04-03	Y		55		M		2014-03-17			Huruma		01	13
City Mortuary	M			2014-04-03	Y		39		M		2014-03-13			Kibera		01	03
City Mortuary	M		478/14	2014-04-03	Y		17		M		2014-03-21			Equator Hospital		01	03
City Mortuary	M			2014-03-21	Y		41		M		2014-03-17			Muthangari		01	03
City Mortuary	M			2014-03-21	Y		17	6	M		2014-03-19			Ruai		01	13
City Mortuary	M		655/14	2014-03-21	Y		24		M		2014-03-20			Kibera		01	13
City Mortuary	M		651/14	2014-04-03	Y		45	6	M		2014-03-20			Waiyaki Way		01	01		V		99
City Mortuary	M		611/14	2014-04-03	Y		58		M		2014-03-14			Kayole		01	03
City Mortuary	M		643/14	2014-03-26	Y		23		M		2014-03-18			Kibera		03	11
City Mortuary	M		616/14	2014-04-03	Y		22		M		2014-03-14			Kayole		01	03
City Mortuary	M		727/14	2014-04-03	Y		2		F		2014-03-28			KNH		01	08
City Mortuary	M		722/14	2014-04-03	Y		38		M		2014-03-25			Ruai		01	07
FOLDER 27-249
City Mortuary	M			2014-04-03	Y		16		M		2014-03-25			Riruta		01	13
City Mortuary	M		700/14	2014-04-03	Y		38		M		2014-03-24			Hardy		03	11
City Mortuary	M		695/14	2014-04-03	Y		33		M		2014-03-24			Ngong Forest		01	03
City Mortuary	M			2014-04-03	Y		29		M		2014-03-20			Karen		01	13
City Mortuary	M		773/14	2014-04-04	Y		35		M		2014-04-02			Mathare		03	05
City Mortuary	M		729/14	2014-04-03	Y		27		M		2014-03-28			Mwiki		01	07
City Mortuary	M			2014-03-25	Y		58		F		2014-03-18			Nairobi West Hospital		01	01		V		99
City Mortuary	M		622/14	2014-03-21	Y		32		F		2014-03-15			Lungalunga		01	03
City Mortuary	M		593/14	2014-03-21	Y		32		F		2014-03-15			Embakasi		01	01		V		99
City Mortuary	M			2014-03-10	Y		24		M		2014-03-07			KNH		01	03
KNH	H			ND	N		1	3	F		2014-04-04			KNH		01	08
KNH	H		10063/14	2014-04-10	Y		39		M		2014-02-16			KNH		01	01		V		99
KNH	H			ND	N		46		M		2014-04-08			KNH		01	09
KNH	H			ND	N		33		M		2014-04-05			KNH		01	01		V		99
KNH	H			2014-04-09	Y		18		M		2014-04-06			KNH		01	03
KNH	H			2014-04-03	Y		27		M		2014-03-30			KNH		01	01		V		99
KNH	H			2014-04-10	Y		37		M		2014-03-30			KNH		01	01		V		99
Nairobi West Hospital	H		1745/14	2014-04-08	Y		22		M		2014-04-05			Riruta		01	13
Kenyatta University Funeral Home	M			2014-04-09	Y		28		M		2014-04-03			Nairobi West Hospital		01	03
Kenyatta University Funeral Home	M			2014-04-09	Y		16		M		2014-04-05			Githurai		01	12
Kenyatta University Funeral Home	M			2014-04-12	Y		32		M		2014-04-04			Kahawa West		01	13
City Mortuary	M		737/14	2014-04-03	Y		30		M		2014-03-29			Kariobangi		01	01		V		99
KNH	H			2014-04-03	Y		48		M		2014-03-30			KNH		01	04
KNH	H			2014-04-03	Y		59		F		2014-04-01			KNH		01	03
KNH	H			2014-04-01	Y		18		M		2014-03-24			KNH		01	10
KNH	H		1/48641	2014-04-03	Y		23		M		2014-03-15			KNH		01	13
KNH	H			2014-04-03	Y			10	M		2014-03-27			KNH		01	03
KNH	H			2014-04-02	Y		10		M		2014-03-24			KNH		01	12
KNH	H			ND	N		30		M		2014-03-23			KNH		01	08
KNH	H			2014-04-02	Y		1	7	M		2014-03-24			KNH		01	08
KNH	H			2014-04-02	Y		26		M		2014-03-21			KNH		01	01		V		99
KNH	H			2014-04-04	Y		20		F		2014-03-28			KNH		0103	03
KNH	H			2014-03-03	Y		45		M		2014-03-23			KNH		03	03
KNH	H			2014-04-07	Y		36		M		2014-03-24			KNH		01	03
KNH	H			2014-04-04	Y		38		M		2014-03-24			KNH		01	03
KNH	H			2014-04-01	Y		6		M		2014-03-30			KNH		01	01		V		99
KNH	H			2014-04-01	Y		27		F		2014-03-25			KNH		01	08
KNH	H			2014-04-04	Y		58		M		2014-04-02			KNH		01	01		V		99
FOLDER 26--247
City Mortuary	M			ND	N		21		F		2014-01-14			Kangundo Road		01	01		V		99
City Mortuary	M			2014-01-18	Y		31		M		2014-01-04			KNH		01	03
City Mortuary	M		453/14	ND	N		4		M		2014-02-27			Huruma		01	08
City Mortuary	M		557/14	ND	N		4		F		2014-03-08			Mathare		01	08
City Mortuary	M		474/14	ND	N		24		M		2014-03-01			Industrial Area		01	13
City Mortuary	M		520/14	ND	N		25		M		2014-03-06			Kangemi		01	08
City Mortuary	M			2014-03-20	Y		20		M		2014-02-22			Juja Road		01	01		V		99
KNH	H			2014-03-26	Y		18		F		2014-03-23			KNH		01	08
KNH	H			2014-03-27	Y		30		M		2014-03-26			KNH		01	08
KNH	H			2014-03-25	Y		24		M		2014-03-21			KNH		01	03
KNH	H			2014-03-31	Y		14		M		2014-03-26			KNH		01	04
KNH	H			2014-05-27	Y		18		M		2014-03-24			KNH		01	02		06		02
City Mortuary	M		308/14	ND	N		4		M		2014-02-22			Kibera Clinic		01	12
KNH	H			2014-03-26	Y		20		M		2014-03-18			KNH		01	01		V		99
KNH	H			ND	N		36		M		2014-03-25			KNH		01	03
KNH	H			ND	N		20		M		2014-03-26			KNH		01	01		06		02
KNH	H			2014-03-27	Y		55		M		2014-03-16			KNH		01	02		06		99
KNH	H			2014-03-25	Y		58		M		2014-03-26			KNH		01	04
KNH	H			2014-03-18	Y		52		F		2014-03-16			KNH		01	13
KNH	H			2014-03-27	Y		33		M		2014-03-04			KNH		03	03		V		03
KNH	H			2014-03-25	Y		66		M		2014-03-21			KNH		01	01
KNH	H			2014-03-26	Y		63		M		2014-03-21			KNH		01	03		V		99
KNH	H			2014-03-26	Y		29		M		2014-03-11			KNH		01	01		V		01
KNH	H			2014-03-25	Y		77		M		2014-03-12			KNH		01	01
KNH	H			ND	N		12		M		2014-03-19			KNH		01	03
KNH	H			2014-03-24	Y		22		M		2014-03-18			KNH		01	03
KNH	H			2014-03-21	Y		2		F		2014-03-07			KNH		01	03
KNH	H			2014-03-21	Y		67		M		2014-03-15			KNH		01	03
KNH	H			2014-04-01	Y		5	6	M		2014-03-28			KNH		01	11
KNH	H			2014-04-01	Y		32		M		2014-03-27			KNH		01	01		V		99
KNH	H			2014-03-22	Y		39		F		2014-03-21			KNH		01	01		V		03
KNH	H			2014-04-01	Y		41		F		2014-03-30			KNH		01	09
FOLDER 25--250
KNH	H			ND	N			9	F		2014-03-30			KNH		01	08
KNH	H			2014-03-31	Y		22		M		2014-02-27			KNH		01	04
City Mortuary	M		125/14	ND	N		38		M		2014-01-12			Umoja		02	11
City Mortuary	M		275/14	ND	N		54		M		2014-02-03			Mombasa Road		01	01		V		99
City Mortuary	M		239/14	2014-02-12	Y		29		F		2014-01-28			Kayole		01	03
City Mortuary	M		281/14	ND	N		38		F		2014-04-02			Mathare		01	05
City Mortuary	M			2014-02-21	Y		84		F		2014-02-20			Kabiria road		01	01		V		99
City Mortuary	M		362/14	2014-03-18	Y		29		M		2014-02-15			Donholm		01	01		V		99
City Mortuary	M		299/14	2014-03-19	Y		25		F		2014-02-06			Waiyaki Way		01	01		V		99
City Mortuary	M		361/14	2014-03-17	Y		37		M		2014-02-15			Kasarani		01	01		V		99
City Mortuary	M		358/14	2014-03-19	Y		30		M		2014-02-15			Mwiki		01	01		V		99
City Mortuary	M		357/14	2014-03-19	Y		25		M		2014-02-15			Mwiki		01	08
City Mortuary	M			ND	N		27		M		2014-03-18			Kabete		01	12
City Mortuary	M		451/14	2014-03-04	Y		39		F		2014-02-27			Mombasa Road		01	01		V		99
City Mortuary	M		365/14	ND	N		23		M		2014-02-16			Huruma		01	08
City Mortuary	M		415/14	ND	N		34		M		2014-02-23			Karen		01	01		V		99
City Mortuary	M		412/14	ND	N		32		M		2014-02-22			Kayole		01	13
City Mortuary	M		409/14	ND	N		23		M		2014-02-22			Mbagathi road		01	01		V		99
City Mortuary	M		417/14	ND	N		25		M		2014-02-23			Kawangware		01	03
City Mortuary	M		388/18	ND	N		26		M		2014-02-18			Dandora		01	08
City Mortuary	M		353/14	ND	N		20		M		2014-02-14			Dandora		02	11
City Mortuary	M		373/14	ND	N		31		M		2014-02-16			Kamukunji		01	12
City Mortuary	M		398/14	ND	N		23		F		2014-02-19			Uthiru		01	01		V		99
City Mortuary	M		403/14	ND	N		18		M		2014-02-21			Bahati		01	13
City Mortuary	M		359/14	2014-03-19	Y		30		M		2014-02-15			Pumwani		01	01		V		99
City Mortuary	M		338/14	2014-02-26	Y		23		M		2014-02-12			Buruburu		01	01		V		99
City Mortuary	M		367/14	ND	N		15		M		2014-02-16			Town Centre		01	13
City Mortuary	M		505/14	2014-03-19	Y		25		M		2014-03-05			Industrial Area		01	03
City Mortuary	M		473/14	2014-03-19	Y		20		M		2014-03-02			Ngara		01	13
City Mortuary	M		408/14	ND	N		43		M		2014-02-21			Muthurwa		01	03
City Mortuary	M		293/14	2014-02-26	Y		61		M		2014-02-05			City Centre		01	13
City Mortuary	M		369/14	ND	N		23		M		2014-02-16			Huruma		01	13
City Mortuary	M		396/14	ND	N		3		M		2014-02-19			Sinai		01	12
City Mortuary	M		489/14	ND	N		36		M		2014-03-03			Pangani		01	03
City Mortuary	M			ND	N		75		F		2014-03-01			Waithaka		01	08
City Mortuary	M			ND	N		13		M		2014-02-27			Dagoretti		02	11
City Mortuary	M		492/14	ND	N		37		M		2014-03-03			Industrial Area		01	13
City Mortuary	M			ND	N		22		M		2014-03-08			Kaloleni		02	13
City Mortuary	M		501/14	ND	N		44		F		2014-03-04			Mathare Hospital		01	11
City Mortuary	M		514/14	ND	N		44		M		2014-03-05			Kawangware		01	08
City Mortuary	M		554/14	ND	N		27		M		2014-03-07			Embakasi		01	13
City Mortuary	M		536/14	2014-03-19	Y		40		M		2014-03-07			Industrial Area		01	01		V		99
City Mortuary	M			ND	N		31		M		2014-03-01			Kayole		01	13
City Mortuary	M			2014-03-15	Y		34		M		2014-03-14			City Centre		01	13
City Mortuary	M			2014-03-15	Y		29		M		2014-03-01			Mowlem		01	08
FOLDER 24--249
City Mortuary	M			2014-02-25	Y		49		M		2014-02-05			Gigiri		01	03
Kenyatta University Funeral Home	M		12465/14	ND	N		22		M		2014-03-15			Dandora		03	05
KNH	H			2014-03-31	Y		25		M		2014-03-30			Kiambiu		03	05
City Mortuary	M		404/14	ND	N		19		M		2014-03-10			Mathenge Lane		01	04
City Mortuary	M		503/14	ND	N		32		M		2014-03-05			Kawangware		01	03
City Mortuary	M		546/14	ND	N		40		M		2014-03-07			Embakasi		01	13
City Mortuary	M		545/14	ND	N		43		M		2014-03-07			Embakasi		01	13
City Mortuary	M		355/14	ND	N		17		M		2014-02-14			Kariobangi		01	13
City Mortuary	M		464/14	ND	N		28		M		2014-03-01			Kariobangi		01	03
City Mortuary	M		511/14	ND	N		28		M		2014-03-06			City Centre		01	13
City Mortuary	M		549/14	ND	N		34		M		2014-03-07			Embakasi		01	13
City Mortuary	M		550/14	ND	N		35		M		2014-03-07			Ruaraka		01	13
City Mortuary	M		473/14	ND	N		25		M		2014-03-02			Industrial Area		01	13
City Mortuary	M		595/14	ND	N		26		M		2014-03-12			Kayole		01	01		V		99
City Mortuary	M		647/14	ND	N		21		M		2014-03-19			KNH		01	13
City Mortuary	M		635/14	ND	N		29		M		2014-03-17			City Stadium		01	03
City Mortuary	M		641/14	ND	N		24		M		2014-03-18			Kariobangi		01	13
City Mortuary	M		513/14	ND	N		20		M		2014-03-06			Kawangware		01	08
City Mortuary	M		623/14	ND	N		18		F		2014-03-15			Kayole		01	11
City Mortuary	M			ND	N		27		F		2014-03-23			Mombasa Road		01	01		V		99
City Mortuary	M		649/14	ND	N		21		M		2014-03-19			Huruma		01	13
City Mortuary	M		661/14	ND	N		20		M		2014-03-21			Kariobangi		01	13
City Mortuary	M		697/14	ND	N		4		M		2014-03-24			Riruta		01	03
City Mortuary	M		658/14	2014-03-27	Y		41		M		2014-03-20			KNH		01	01		V		99
City Mortuary	M		571/14	2014-03-21	Y		40		M		2014-03-09			Kenyatta Avenue		01	01		V		99
City Mortuary	M			ND	N		24		M		2014-03-22			Kayole		01	08
City Mortuary	M		692/14	ND	N		42		M		2014-03-24			Pangani		01	03
City Mortuary	M		671/14	ND	N		37		M		2014-03-22			Pangani		01	08
City Mortuary	M		624/14	ND	N		21		M		2014-03-15			Embakasi		02	11
City Mortuary	M		600/14	2014-03-31	Y		45		M		2014-03-13			Jamuhuri		01	03
FOLDER 23--251
St.Francis community Hospital	H			ND	N			11	F		2014-03-22			St Francis Community hospital		01	07
KNH	H			ND	N		25		M		2014-03-16			KNH		01	05
KNH	H			2014-03-18	Y		29		M		2014-02-14			KNH		01	01		V		99
KNH	H			ND	N		36		M		2014-03-12			KNH		01	03
KNH	H			2014-03-17	Y		21		M		2014-03-17			KNH		01	01		V		99
KNH	H			2014-03-13	Y		34		M		2014-03-12			KNH		01	01		V		99
KNH	H			2014-03-21	Y		2	6	F		2014-03-08			KNH		01	03
KNH	H			2014-03-21	Y		21		M		2014-03-15			KNH		01	01		V		99
KNH	H			2014-03-21	Y		45		M		2014-03-18			KNH		01	03				99
KNH	H			2014-03-25	Y		38		M		2014-03-23			KNH		01	03
KNH	H			2014-03-25	Y		9		M		2014-03-21			KNH		03	03
KNH	H			ND	N		35		M		2014-03-14			KNH		01	03
FOLDER 22---248
KNH	H			2014-03-14	Y		66		M		2014-03-10			KNH		01	04
KNH	H			ND	N		32		M		2014-03-13			KNH		01	02		06		99
KNH	H			2014-03-14	Y		13		M		2014-03-11			KNH		01	03
KNH	H			ND	N		15		F		2014-03-07			KNH		01	08
Mama Lucy Kibaki Hospital	H		218469/14	ND	N		18		M		2014-03-10			Mama Lucy Hospital		03	03
KNH	H			2014-01-10	Y		4		M		2014-01-06			KNH		01	03
KNH	H			ND	N		32		M		2014-03-22			Thika Road		01	01		V		99
Kenyatta University Funeral Home	M			2014-03-24	Y		22		M		2014-03-22			Githurai 45		01	02		06		99
Kenyatta University Funeral Home	M			2014-03-24	Y		37		M		2014-03-21			Kasarani		01	01		V		99
Kenyatta University Funeral Home	M			2014-03-25	Y		30		M		2014-03-22			Kariobangi		01	08
Kenyatta University Funeral Home	M			2014-03-25	Y		2	6	M		2014-03-21			KNH		01	01		V		99
FOLDER 21----250
Nairobi Hospital	H		2126851/14	ND	N		43		M		2014-03-20			Nairobi Hospital		01	01		V		99
Mp Shah Hospital	H		10098179/14	2014-03-17	Y		39		F		2014-03-16			Mp Shah		01	01		V		99
City Mortuary	M		138/14/F	ND	N		30		M		2014-03-07			Embakasi		01	13
Montezunna Monalisa Funeral Home	M		134/14/F	ND	N		27		F		2014-03-13			Mater Hospital		01	13
Montezunna Monalisa Funeral Home	M		148/14/M	2014-03-15	Y		13		F		2014-03-12			St Georges High School		01	07
Montezunna Monalisa Funeral Home	M		12197/14	2014-03-21	Y		54		M		2014-03-20			Meridian Hospital		01	01		V		99
Kenyatta University Funeral Home	M		12309/14	ND	N		1	4	F		2014-02-18			Dandora		06	07
Kenyatta University Funeral Home	M		12355/14	ND	N		50		M		2014-02-28			Ruaraka		01	01		V		99
Kenyatta University Funeral Home	M			ND	N		34		M		2014-03-06			Lungalunga		06	07
KNH	H			2014-03-13	Y		34		F		2014-03-11			KNH		01	01		06		03
KNH	H			2014-03-13	Y		22		M		2014-01-31			KNH		01	08
KNH	H			2014-03-12	Y		40		M		2014-03-08			KNH		01	03
KNH	H		1645247/14	ND	N		60		M		2014-03-12			KNH		01	03
KNH	H		3157956/14	2014-03-12	Y		21		M		2014-03-03			KNH		01	01		V		03
KNH	H			ND	N		65		F		2014-03-11			KNH		01	03
KNH	H			2014-03-13	Y		43		M		2014-03-02			KNH		01	03
KNH	H			2014-03-14	Y		34		M		2014-03-06			KNH		01	03
KNH	H			2014-03-14	Y		37		M		2014-03-05			KNH		01	03
FOLDER 20--249
St Francis Community Hospital	H			ND	N		25		M		2014-03-07			Kamiti Road		01	01		V		99
Kenyatta University Funeral Home	M			2014-03-03	Y		54		M		2014-03-02			Utawala		01	13
Kenyatta University Funeral Home	M			2014-03-03	Y		28		M		2014-03-01			Gurunanak Hospital		01	01		V		99
Kenyatta University Funeral Home	M			2014-03-11	Y		50		M		2014-03-10			Mwiga-ini		01	07
Kenyatta University Funeral Home	M			2014-03-14	Y			7	F		2014-03-13			Kiambu		01	11
Kenyatta University Funeral Home	M			2014-03-14	Y		70		M		2014-03-13			Ndumberi		01	13
Kenyatta University Funeral Home	M			2014-03-10	Y		35		M		2014-03-07			Kyumbi		01	03
Kenyatta University Funeral Home	M			2014-03-10	Y		11		F		2014-03-03			Ruiru		01	01		V		99
Kenyatta University Funeral Home	M			2014-03-10	Y		65		F		2014-03-07			Kamiti Road		01	01		V		99
Montezunna Monalisa Funeral Home	M		125/14	2014-03-10	Y			9	M		2014-03-08			Waithaka		01	11
KNH	H			2014-02-26	Y		26		M		2014-02-16			KNH		03	05
City Mortuary	M		604/14	ND	N		29		M		2014-03-13			Utawala		01	01		V		99
KNH	H			2014-02-26	Y		30		M		2014-02-21			KNH		03	03
KNH	H			ND	N		35		M		2014-03-01			KNH		01	14
KNH	H			2014-03-14	Y		24		M		2014-03-09			KNH		01	03
FOLDER 19-249
KNH	H		1643625	ND	N		48		M		2014-03-01			KNH		01	01
KNH	H			2014-03-07	Y		22		M		2014-03-03			KNH		01	01
KNH	H		1642741	2014-02-27	Y		30		M		2014-02-23			KNH		03	05
KNH	H			2014-02-27	Y		20		M		2014-02-23			KNH		01	04
KNH	H			2014-03-10	Y		20		M		2014-03-07			KNH		01	99
KNH	H		1641123	2014-03-07	Y		30		M		2014-02-18			KNH		03	03
KNH	H			2014-02-26	Y		1	6	M		2014-02-22			KNH		01	08
KNH	H			ND	N		40		M		2014-03-07			KNH		01	02		T		03
KNH	H		1636528	2014-02-13	Y		61		F		2014-01-30			KNH		01	03
KNH	H			2014-03-07	Y		29		M		2014-03-04			KNH		01	03
KNH	H			ND	N		34		M		2014-03-05			KNH		01	03
KNH	H			2014-03-10	Y		54		M		2014-03-02			KNH		01	04
KNH	H			2014-02-21	Y		41		M		2014-02-08			KNH		01	01		V		99
KNH	H			ND	N		5		F		2014-03-06			KNH		01	08
KNH	H			ND	N		27		M		2014-03-03			KNH		01	03
KNH	H			2014-03-11	Y		36		M		2014-03-08			KNH		01	03
KNH	H			2014-02-26	Y		25		M		2014-02-18			KNH		01	01		V		99
KNH	H			2014-02-27	Y		20		M		2014-02-23			KNH		01	03
FOLDER 18-249
KNH	H			ND	N		46		M		2014-02-26			KNH		01	03
KNH	H		1642934	2014-02-27	Y		4	6	M		2014-02-27			KNH		01	08
KNH	H			2014-02-26	Y		25		M		2014-02-24			KNH		01	03
KNH	H			ND	N		28		M		2014-02-22			KNH		03	03
KNH	H		1641382	2014-02-25	Y		22		M		2014-02-20			KNH		03	03
KNH	H			2014-02-24	Y		5		F		2014-02-10			KNH		01	01		V		99
KNH	H			2014-02-26	Y		61		M		2014-02-21			KNH		01	01		V		99
KNH	H		1641057	2014-02-28	Y		6		M		2014-02-18			KNH		01	02		T		01
KNH	H			2014-02-28	Y		26		M		2014-02-23			KNH		01	03
KNH	H			2014-03-03	Y		41		M		2014-02-23			KNH		01	01		V		99
KNH	H			2014-03-03	Y		32		M		2014-02-24			KNH		01	01		V		99
KNH	H			2014-03-03	Y		70		M		2014-02-27			KNH		01	08
KNH	H			2014-02-26	Y		46		M		2014-02-23			KNH		02	10
KNH	H			2014-02-24	Y		24		M		2014-02-05			KNH		01	01		V		99
FOLDER 17-249
City Mortuary	M		198/14	2014-02-21	Y		19		M		2014-01-23			Huruma		02	11
City Mortuary	M		219/14	2014-02-21	Y		22		M		2014-01-26			Lunga Lunga		01	03
City Mortuary	M		188/14	2014-02-21	Y		28		M		2014-01-28			Kasarani		01	13
City Mortuary	M		261/14	ND	N		36		M		2014-01-02			Mbagathi		01	03
City Mortuary	M		203/14	ND	N		48		M		2014-01-24			Kibera		06	10
City Mortuary	M		284/14	ND	N		25		M		2014-02-05			Muranga Road		01	13
City Mortuary	M		188/14	ND	N		34		M		2014-02-04			Kamulu		01	01		V		99
City Mortuary	M		215/14	ND	N		59		M		2014-01-26			Mama Lucy Kibaki Hospital		01	01		V		99
City Mortuary	M		197/14	2014-02-05	Y		27		M		2014-01-23			Kayole		03	05
City Mortuary	M		260/14	ND	N		31		M		2014-01-31			Kibera		01	03
City Mortuary	M		318/14	2014-02-21	Y		10		M		2014-02-09			Kibera		01	12
City Mortuary	M		285/14	2014-02-21	Y		23		M		2014-02-05			Kayole		01	13
City Mortuary	M		268/14	2014-02-04	Y		34		M		2014-01-31			Kayole		01	01		V		99
City Mortuary	M			2014-02-22	Y		40		F		2014-02-05			Makongeni		01	02		Train		01
City Mortuary	M			2014-02-22	Y		26		M		2014-01-31			Embakasi		01	01		V		99
City Mortuary	M			2014-02-21	Y		21		M		2014-01-28			Kasarani		01	13
City Mortuary	M		298/14	2014-02-12	Y		27		M		2014-02-02			Industrial Area		01	05
City Mortuary	M		272/14	2014-02-12	Y		26		M		2014-02-03			Pangani		01	01		V		99
City Mortuary	M		301/14	ND	N		36		M		2014-02-07			Buruburu		01	13
City Mortuary	M			2014-02-12	Y		32		M		2014-02-09			Pangani		01	01		V		99
City Mortuary	M		217/14	2014-02-27	Y		33		M		2014-02-26			Huruma		01	13
City Mortuary	M		238/14	ND	N		39		M		2014-01-28			Kayole		01	03
City Mortuary	M		265/14	2014-02-21	Y		21		M		2014-02-02			Pangani		01	01		V		99
City Mortuary	M		271/14	2014-02-06	Y		33		M		2014-02-02			Dandora		01	03
City Mortuary	M		312/14	2014-02-17	Y		21		M		2014-02-08			Juja-Road		01	01		V		03
Mater Hospital	H			2014-02-12	Y		18		M		2014-02-11			Mater Hospital		01	13
Mater Hospital	H			2014-02-08	Y		30		F		2014-02-05			Mater Hospital		01	13
City Mortuary	M			2014-02-24	Y		3		M		2014-02-23			Parklands		01	01		V		03
City Mortuary	M		371/14	2014-02-21	Y		30		M		2014-02-16			Thika-Road		01	01		V		99
City Mortuary	M		349/14	2014-02-18	Y		25		M		2014-02-13			Eastleigh		01	07
City Mortuary	M		350/14	2014-02-18	Y		49		M		2014-02-14			Riruta		03	11
City Mortuary	M		306/14	2014-02-21	Y		35		M		2014-02-08			Industrial Area		01	03
City Mortuary	M		323/14	2014-02-21	Y		14		M		2014-02-09			Westlands		01	13
City Mortuary	M		370/14	2014-02-19	Y		29		M		2014-02-16			Riruta		01	05
City Mortuary	M		250/14	2014-02-14	Y		16		M		2014-02-09			Westlands		01	13
City Mortuary	M		311/14	2014-02-19	Y		62		F		2014-02-08			Mombasa-Road		01	01		V		99
City Mortuary	M			2014-01-21	Y			8	F		2014-01-09			Kayole		01	12
City Mortuary	M		044/14	2014-01-21	Y		26		M		2014-01-03			Dandora		01	13
City Mortuary	M			2014-01-21	Y		28		M		2014-01-12			Runda		01	01		V		99
City Mortuary	M			2014-01-19	Y		22		M		2014-01-18			Majengo		01	13
City Mortuary	M			ND	N		1	4	M		2014-01-17			Embakasi		01	07
City Mortuary	M		100/14	2014-01-27	Y		28		M		2014-01-19			Tena Estate		01	12
City Mortuary	M			2014-02-28	Y		60		M		2014-02-28			Thika-Road		01	01		V		99
Lee Funeral Home	M		16351	2014-03-05	Y		1		M		2014-03-05			Yaya-Centre		01	04
Lee Funeral Home	M		16339	2014-02-25	Y		2		F		2014-02-23			Lavington		01	07
Mama Lucy Kibaki Hospital	H			2014-02-21	Y		26		M		2014-02-15			Mama Lucy Kibaki Hospital		01	10
Mama Lucy Kibaki Hospital	H		025706	ND	N		1	2	F		2014-02-17			Mama Lucy Kibaki Hospital		01	08
Mama Lucy Kibaki Hospital	H		026129	ND	N		2		M		2014-02-17			Mama Lucy Kibaki Hospital		01	08
Mama Lucy Kibaki Hospital	H		361650	ND	N		30		M		2014-03-03			Mama Lucy Kibaki Hospital		01	01		V		99
Mama Lucy Kibaki Hospital	H		359451	ND	N		32		M		2014-03-02			Mama Lucy Kibaki Hospital		03	05
FOLDER 16-249
Defense Forces Memorial Hospital	H			2014-02-13	Y		28		M		2014-02-09			Defense Forces Memorial Hospital		01	12
KNH	H			2014-02-21	Y		45		M		2014-02-13			KNH		01	13
KNH	H			2014-02-21	Y		30		M		2014-02-20			KNH		01	10
KNH	H		1638382	2014-02-14	Y		45		M		2014-02-12			KNH		01	03
KNH	H			2014-02-14	Y		42		M		2014-02-10			KNH		01	03
KNH	H			2014-02-21	Y		37		M		2014-02-16			KNH		01	05
KNH	H		610676	2014-02-17	Y		25		M		2014-02-10			KNH		01	03
KNH	H			ND	N		18		M		2014-02-24			KNH		01	03
KNH	H			2014-02-24	Y		21		M		2014-02-17			KNH		01	01		V		99
KNH	H		1641036	2014-02-18	Y		47		M		2014-02-15			KNH		01	01		V		02
KNH	H			2014-02-25	Y		79		M		2014-02-22			KNH		01	03
KNH	H			2014-02-25	Y		45		F		2014-02-19			KNH		01	01		V		99
Umash Funeral Home	M		028	2014-01-31	Y		34		M		2014-01-31			Kawangware		01	03
Kenyatta University Funeral Home	M		11825	2014-01-13	Y		38		M		2014-01-10			Kahawa Sukari		01	03
Nairobi West Hospital	H			2014-02-20	Y		40		M		2014-02-19			Nairobi West Hospital		01	04
Kenyatta University Funeral Home	M			2014-02-13	Y		5		M		2014-02-06			Mathare A4		01	12
Kenyatta University Funeral Home	M			2014-02-28	Y		48		M		2014-02-13			Ruaraka		01	03
Kenyatta University Funeral Home	M			2014-02-28	Y		53		M		2014-02-17			Jericho		01	13
Kenyatta University Funeral Home	M			2014-02-28	Y		64		F		2014-02-18			Mombasa-Road		01	01		V		99
Kenyatta University Funeral Home	M			2014-02-20	Y		34		M		2014-02-19			Donholm		01	12
Kenyatta University Funeral Home	M			2014-02-28	Y		9		M		2014-02-25			Mama Lucy Kibaki Hospital		01	03
St Francis Community Hospital	H			ND	N		25		M		2014-02-21			St Francis Hospital		01	10
City Mortuary	M			2014-01-22	Y		28		M		2014-01-21			Buruburu		01	13
City Mortuary	M		205/14	2014-01-29	Y		23		M		2014-01-24			Mombasa-Road		01	13
City Mortuary	M			2014-02-22	Y		19		M		2014-01-23			Nyamakima-Cross Road		01	01		V		99
City Mortuary	M		181/14	2014-02-22	Y		28		M		2014-01-21			Outering Road		01	13
FOLDER 15-250
Nairobi Womens Hospital	H		1105	ND	N		27		F		2014-02-10			Nairobi Womens Hospital		01	01		V		99
KNH	H		BID	2014-02-04	Y		23		M		2014-02-01			KNH		01	01		V		03
KNH	H			2014-02-19	Y		39		M		2014-02-18			KNH		01	04
KNH	H			2014-02-18	Y		53		F		2014-02-10			KNH		01	03
KNH	H			2014-02-18	Y		20		M		2014-02-10			KNH		01	03
KNH	H			2014-02-14	Y		2		M		2014-02-10			KNH		03	10
KNH	H			2014-02-14	Y		33		M		2014-02-10			KNH		02	10
KNH	H			2014-02-20	Y			11	M		2014-02-14			KNH		03	09
KNH	H			2014-02-17	Y		22		F		2014-02-10			KNH		01	09
KNH	H			2014-02-20	Y		43		M		2014-02-12			KNH		01	03
KNH	H		1699659	2014-02-20	Y		28		M		2014-02-11			KNH		01	05
KNH	H			2014-02-12	Y		36		F		2014-02-09			KNH		01	08
KNH	H			2014-01-20	Y		52		M		2014-01-20			KNH		01	99
KNH	H			ND	N		1	3	F		2014-02-13			KNH		03	09
KNH	H			ND	N		42		M		2014-02-14			KNH		01	08
KNH	H		1638629	2014-02-13	Y		10		F		2014-02-09			KNH		01	09
KNH	H		1638626	2014-02-19	Y		36		F		2014-02-10			KNH		01	08
KNH	H			ND	N		48		M		2014-02-16			KNH		01	13
FOLDER 14-252
KNH	H			ND	N		19		M		2014-02-04			KNH		01	08
KNH	H		1636168	2014-02-13	Y		75		F		2014-01-26			KNH		01	08
KNH	H		1632313	2014-02-14	Y		13		M		2014-01-26			KNH		01	08
KNH	H			2014-01-30	Y		37		M		2014-01-24			KNH		01	03
KNH	H			2014-02-06	Y		46		M		2014-01-25			KNH		03	11
KNH	H			2014-02-07	Y		32		M		2014-01-29			KNH		01	01		M		01
KNH	H			2014-02-13	Y		1	6	F		2014-02-09			KNH		03	09
KNH	H			2014-02-13	Y		26		M		2014-02-09			KNH		01	01		M		99
Lee Funeral Home	M		16331	2014-02-19	Y		50		M		2014-02-19			Lenana Road		01	01		V		99
City Mortuary	M			2014-02-06	Y		35		M		2014-02-05			Makongeni		06	13
City Mortuary	M		264/14	ND	N		42		M		2014-02-01			Kangundo-Road		01	01		V		99
City Mortuary	M		246/14	2014-02-07	Y		21		M		2014-01-29			Kariobangi		06	13
City Mortuary	M		255/14	2014-02-07	Y		27		M		2014-01-31			Majengo		01	01		V		99
City Mortuary	M		279/14	2014-02-07	Y		43		M		2014-02-04			Mombasa -Road		01	01		V		99
City Mortuary	M			2014-02-13	Y		21		M		2014-01-25			Huruma		06	13
City Mortuary	M		314/14	2014-02-13	Y		17		M		2014-02-09			Kangemi		01	12
City Mortuary	M		322/14	2014-02-12	Y		39		F		2014-02-09			Waiyaki Way		01	01		V		99
City Mortuary	M		305/14	2014-02-14	Y		20		M		2014-02-07			Makongeni		06	13
City Mortuary	M		329/14	2014-02-14	Y		22		M		2014-02-10			Mwiki		06	13
City Mortuary	M		325/14	2014-02-13	Y		17		M		2014-02-10			Riruta		06	13
Mama Lucy Kibaki Hospital	H		256/14	ND	N		28		M		2014-02-03			Mama Lucy Hospital		03	03
Mama Lucy Kibaki Hospital	H		340334	2014-02-12	Y		1	11	M		2014-02-05			Mama Lucy Hospital		01	01		V		99
Mama Lucy Kibaki Hospital	H		337729	2014-02-18	Y		46		M		2014-02-11			Mama Lucy Hospital		06	03
City Mortuary	M		294/14	2014-02-14	Y		27		M		2014-02-05			CBD		06	13
City Mortuary	M		235/14	2014-02-13	Y		33		M		2014-01-28			Gorogocho		03	05
FOLDER 13-243
City Mortuary	M		201/14	2014-02-28	Y		27		M		2014-01-24			Soweto/Kayole		01	03
City Mortuary	M		144/14	2014-01-30	Y		25		F		2014-01-15			Kangundo Road		01	09
City Mortuary	M		194/14	2014-01-30	Y		26		M		2014-01-23			Kamukunji		06	13
City Mortuary	M		119/14	2014-01-30	Y		20		M		2014-01-12			Hardy		06	13
City Mortuary	M		207/14	2014-01-28	Y		36		M		2014-01-25			Embakasi		06	13
City Mortuary	M		175/14	2014-01-28	Y		42		M		2014-01-20			Kariobangi		01	05
City Mortuary	M		187/14	2014-01-28	Y		52		M		2014-01-21			Shauri Moyo		02	11
City Mortuary	M		191/14	2014-01-28	Y		29		M		2014-01-22			Soweto/Kayole		01	03
City Mortuary	M		064/14	2014-01-21	Y		23		M		2014-01-05			Kariobangi		01	09
City Mortuary	M		236/14	ND	N		23		M		2014-01-28			Kasarani		06	13
City Mortuary	M		247/14	2014-01-30	Y		22		F		2014-01-29			Pipe Line		06	13
City Mortuary	M		63/14	2014-01-30	Y		20		M		2014-01-05			Kiamumbi		01	09
City Mortuary	M			2014-01-31	Y		42		M		2014-01-29			Mater Hosp		01	01		V		99
City Mortuary	M		182/14	2014-01-31	Y		29		M		2014-01-21			Buruburu		06	13
City Mortuary	M		253/14	2014-01-31	Y		52		F		2014-01-28			Mater Hosp		01	01		V		99
City Mortuary	M		249/14	2014-01-31	Y		31		M		2014-01-30			Kabete		06	99
City Mortuary	M			2014-01-31	Y		33		M		2014-01-18			Ngong - Road		01	01		V		99
City Mortuary	M		251/14	ND	N		30		M		2014-01-30			Mathare		06	03
City Mortuary	M		211/14	2014-01-28	Y		38		M		2014-01-24			Industrial Area		01	03
City Mortuary	M		220/14	ND	N		24		M		2014-01-26			Ruai		01	03
City Mortuary	M		263/14	ND	N		80		M		2014-01-31			Kasarani		01	01		V		99
City Mortuary	M		213/14	2014-02-07	Y		20		M		2014-01-25			Buruburu		01	13
City Mortuary	M		256/14	2014-02-07	Y		9		M		2014-01-31			Mombasa Rd		03	07
City Mortuary	M			2014-02-07	Y		23		M		2014-02-04			Kibera		01	05
Mp Shah Hospital	H			ND	N		56		M		2014-01-10			MP Shah Hospital		01	13
City Mortuary	M		098/14	2014-02-07	Y		23		M		2014-01-09			Embakasi		01	01		V		99
City Mortuary	M		116/14	2014-01-22	Y		23		M		2014-01-11			Kayole		01	13
City Mortuary	M		193/14	2014-01-23	Y		38		F		2014-01-20			Karen		02	11
City Mortuary	M		106/14	ND	N		35		M		2014-01-10			Majengo		01	03
City Mortuary	M		93/14	2014-01-17	Y		34		M		2014-01-08			Gatwikira		01	05
City Mortuary	M			ND	N		19		M		2014-01-01			Dandora		01	13
City Mortuary	M		006/14	ND	N		17		M		2014-01-01			Dandora		01	13
City Mortuary	M		066/14	2014-01-09	Y		26		M		2014-01-05			Kayole		01	01		V		99
City Mortuary	M		139/14	2014-01-21	Y		24		M		2014-01-14			Shauri Moyo		01	05
KNH	H		1638647	2014-02-14	Y		27		M		2014-02-03			KNH		01	03
KNH	H		1638273	2014-02-10	Y		42		M		2014-02-03			KNH		01	01		V		99
KNH	H			2014-02-11	Y		20		M		2014-01-31			KNH		01	03
KNH	H		1639700	2014-02-14	Y		23		M		2014-02-10			KNH		01	03
KNH	H		1639695	2014-02-14	Y		57		M		2014-02-10			KNH		01	13
KNH	H		1639001	2014-02-14	Y		24		M		2014-02-08			KNH		01	03
KNH	H			ND	N		46		M		2014-01-29			KNH		01	08
KNH	H		1640089	ND	N		40		M		2014-02-16			KNH		01	03
KNH	H			2014-02-18	Y		28		M		2014-02-18			KNH		01	01		V		99
KNH	H		1640098	2014-02-18	Y		17		M		2014-02-14			KNH		01	01		M		99
KNH	H			2014-02-14	Y		36		M		2014-02-11			KNH		01	03
KNH	H		1635694	2014-02-17	Y		22		M		2014-01-25			KNH		01	03
FOLDER 12-247
City Mortuary	M			2014-01-28	Y		45		M		2014-01-28			South C		01	13
City Mortuary	M		031/14	ND	N		29		M		2014-01-03			Kangemi		01	01		V		99
City Mortuary	M		127/14	2014-01-16	Y		34		M		2014-01-13			Valley Road		01	01		V		99
City Mortuary	M		156/14	2014-01-21	Y		35		M		2014-01-16			Ruai		01	13
City Mortuary	M		113/14	2014-01-21	Y		32		M		2014-01-10			Industrial Area		99	99
City Mortuary	M		164/14	2014-01-21	Y		20		F		2014-01-18			Kenyatta University		03	03
City Mortuary	M		176/14	2014-01-21	Y		42		M		2014-01-20			Industrial Area		01	01		V		99
City Mortuary	M		74/14	2014-01-21	Y		17		M		2014-01-06			Mombasa Road		01	01		V		99
City Mortuary	M		1043/14	ND	N		29		M		2014-01-03			Dandora Phase V		01	13
City Mortuary	M		142/14	2014-01-23	Y		27		M		2014-01-14			Pangani		01	01		V		99
City Mortuary	M		183/14	2014-01-23	Y		25		M		2014-01-21			Industrial Area		01	01		V		99
City Mortuary	M		152/14	ND	N		26		M		2014-01-16			Huruma		01	13
City Mortuary	M		50/14	2014-01-23	Y		30		M		2014-01-04			Pangani		01	13
City Mortuary	M		059/14	ND	N		20		M		2014-01-04			Kibera		02	11
City Mortuary	M		057/14	ND	N		40		M		2014-01-04			Makadara		02	11
City Mortuary	M		087/14	ND	N		27		M		2014-01-07			Dandora		01	03
City Mortuary	M		084	2014-01-09	Y		56		M		2014-01-07			Ruai		01	05
City Mortuary	M		24/14	2014-01-09	Y		17		M		2014-01-02			Ruiru		01	03
City Mortuary	M			ND	N		25		F		2014-01-04			Mombasa Road		01	01		V		99
Aga Khan Hospital	H			2014-01-14	Y		41		M		2014-01-13			Aga Khan Hospital		01	01		V		99
Mater Hospital	H			ND	N		47		M		2014-01-04			Mater Hospital		01	03
Mater Hospital	H			2014-01-23	Y		51		M		2014-01-21			Mater Hospital		01	01		V		99
Guru Nanak Hospital	H			2014-02-04	Y		42		M		2014-01-31			Guru Nanak Hospital		01	01		V		99
City Mortuary	M		288/14	ND	N		62		M		2014-02-05			Muthaiga		01	01		V		02
FOLDER 11 - 250
KNH	H			2014-02-11	Y		18		F		2014-01-02			KNH		01	01		V		01
KNH	H			2014-01-09	Y		26		M		2014-01-09			KNH		01	05
Kenyatta University Funeral Home	M		11911	2014-01-23	Y		14		F		2014-01-21			Komarok		01	01		V		01
City Mortuary	M		078/14	2014-02-10	Y		29		M		2014-02-09			Mombasa Road		01	01		V		99
City Mortuary	M		080/14	2014-02-11	Y		40		M		2014-02-05			Nairobi West		01	01		V		99
FOLDER 10 - 250
KNH	H			2014-01-29	Y		1		M		2014-01-25			KNH		01	08
KNH	H			2014-01-29	Y		4	4	F		2014-01-17			KNH		01	08
KNH	H			2014-01-28	Y		28		M		2014-01-22			KNH		01	01		V		99
KNH	H			2014-01-30	Y		13		M		2014-01-26			KNH		01	08
KNH	H		CAS7605	2014-02-04	Y		39		M		2014-02-03			KNH		03	11
KNH	H		1627451	2014-02-04	Y		34		M		2014-02-01			KNH		01	01		V		99
KNH	H			2014-02-04	Y		37		M		2014-02-03			KNH		01	01		V		99
KNH	H		1637245	2014-02-04	Y		1	4	F		2014-01-30			KNH		01	09
KNH	H		1636613	2014-02-04	Y		25		M		2014-01-29			KNH		01	01		06		02
KNH	H			2014-01-27	Y		11		F		2014-01-22			KNH		01	01		V		99
Mama Lucy Kibaki Hospital	H		023959	ND	N		1	5	F		2014-01-22			Mama Lucy Kibaki Hospital		01	03
KNH	H		1638222	2014-02-07	Y		30		M		2014-02-01			KNH		03	03
KNH	H			2014-02-11	Y		66		M		2014-02-10			KNH		01	03
KNH	H			2014-02-10	Y		40		F		2014-01-13			KNH		01	08
KNH	H			2014-02-05	Y		25		M		2014-02-03			KNH		03	03
KNH	H			2014-02-10	Y		2		M		2014-01-03			KNH		03	10
KNH	H			2014-02-10	Y		86		F		2014-02-04			KNH		01	01		V		99
KNH	H		1638253	2014-02-04	Y		58		M		2014-01-28			KNH		03	03
KNH	H			2014-02-06	Y		19		M		2014-02-02			KNH		01	03
KNH	H		1636165	2014-02-07	Y			7	F		2014-01-25			KNH		01	04
KNH	H		1636749	2014-02-07	Y		31		M		2014-01-25			KNH		01	01		V		01
KNH	H		1633845	2014-02-07	Y		5		F		2014-01-15			KNH		01	08
KNH	H			ND	N		2		M		2014-01-15			KNH		01	08
KNH	H		BID	2014-02-05	Y		46		M		2014-01-31			KNH		01	01		06		02
KNH	H			2014-02-05	Y		50		M		2014-01-25			KNH		01	01		V		99
KNH	H			2014-02-05	Y		29		M		2014-01-31			KNH		01	08
KNH	H		1636535	2014-02-06	Y		46		M		2014-01-29			KNH		01	01		V		01
KNH	H			2014-02-05	Y		39		M		2014-01-28			KNH		01	01		V		99
KNH	H		1634850	2014-02-06	Y		23		M		2014-01-22			KNH		01	01		V		01
KNH	H			2014-01-22	Y		20		M		2014-01-20			KNH		03	03
KNH	H		1621220	2014-02-05	Y		23		M		2014-01-08			KNH		01	01		V		01
KNH	H			2014-02-03	Y		47		M		2014-02-01			KNH		01	01		V		99
KNH	H			2014-02-08	Y		28		M		2014-01-28			KNH		01	03
FOLDER 9 - 249
KNH	H			2014-01-22	Y		30		F		2014-01-18			KNH		01	01		V		01
KNH	H		1632687	2014-01-23	Y		33		M		2014-01-16			KNH		03	05
KNH	H			2014-01-23	Y		24		M		2014-01-17			Mombasa Road		01	01		V		01
KNH	H		0168591	2014-01-23	Y		29		M		2014-01-17			KNH		03	05
KNH	H			2014-01-28	Y		50		M		2014-01-13			KNH		01	01		V		01
KNH	H			2014-01-28	Y		30		M		2014-01-16			KNH		01	01		V		99
KNH	H		1638255	2014-02-04	Y		57		M		2014-02-01			KNH		01	01		V		01
Kenyatta University Funeral Home	M		11942	2014-01-29	Y		52		M		2014-01-24			Neema		01	01		V		99
Mp Shah Hospital	H		10091734	2014-01-31	Y		40		M		2014-01-31			MP Shah Hospital		01	01		V		99
KNH	H			2014-02-01	Y		32		M		2014-01-24			KNH		01	01		V		99
KNH	H			2014-01-29	Y		30		M		2014-01-16			KNH		01	08
KNH	H			2014-01-31	Y		24		M		2014-01-30			KNH		01	01		V		99
KNH	H		1632718	2014-01-23	Y		40		F		2014-01-17			KNH		01	01		V		01
KNH	H			2014-01-29	Y		49		M		2014-01-14			KNH		01	03
KNH	H		1632750	2014-01-24	Y		18		M		2014-01-21			KNH		03	05
KNH	H			2014-01-30	Y		25		M		2014-01-23			KNH		01	04
KNH	H			2014-01-14	Y		71		M		2014-01-12			KNH		01	03
FOLDER 8 - 246
Nairobi Hospital	H		11904	2014-01-21	Y		1	2	F		2014-01-20			Nairobi Hospital		01	01		V		99
Kenyatta University Funeral Home	M			2014-01-17	Y		48		M		2014-01-16			Gigiri		01	01		V		99
Nairobi West Hospital	H		326/14	ND	N		29		M		2014-01-17			Nairobi West Hospital		01	01		V		99
SNH	H		108/14	ND	N		74		M		2014-01-30			SNH		01	08
Kenyatta University Funeral Home	M		11954	2014-01-27	Y		25		M		2014-01-25			Eastleigh Section 1		01	03
Nairobi Hospital	H		2621358	ND	N		3		F		2014-01-28			Nairobi Hospital		01	04
KNH	H			2014-01-22	Y		20		M		2014-01-20			KNH		03	03
KNH	H			2014-01-22	Y		24		M		2014-01-18			KNH		03	03
KNH	H			ND	N		73		M		2014-01-22			KNH		01	03
KNH	H			2014-01-28	Y		34		M		2014-01-13			KNH		01	08
KNH	H			2014-01-27	Y		25		M		2014-01-14			KNH		03	08
KNH	H			2014-01-22	Y		22		M		2014-01-22			KNH		03	08
KNH	H			2014-01-27	Y		33		M		2014-01-21			KNH		01	04
KNH	H			2014-01-22	Y		44		M		2014-01-09			KNH		01	09
KNH	H		1633793	2014-01-24	Y		23		M		2014-01-14			KNH		03	03
KNH	H		1634893	2014-01-24	Y		27		M		2014-01-23			KNH		01	01		06		01
KNH	H			2014-01-22	Y		23		M		2014-01-18			Umoja Innercore		01	13
KNH	H			2014-01-24	Y		22		F		2014-01-04			KNH		01	01		V		99
FOLDER 7 - 248
KNH	H			2014-01-13	Y		42		M		2014-01-09			KNH		03	03
KNH	H			2014-01-17	Y		45		M		2014-01-12			KNH		01	03
KNH	H		1632691	2014-01-16	Y		9		M		2014-01-06			KNH		01	12
KNH	H			2014-01-15	Y		36		F		2014-01-13			KNH		01	08
KNH	H			2014-01-21	Y		22		M		2014-01-04			KNH		01	01		V		99
KNH	H		1627328	2014-01-20	Y		57		M		2014-01-18			KNH		01	13
Mama Lucy Kibaki Hospital	H		12/14	ND	N		20		F		2014-01-07			Mama Lucy Kibaki Hospital		01	03
Mama Lucy Kibaki Hospital	H		306238	ND	N		16		M		2014-01-16			Mama Lucy Kibaki Hospital		03	03
St. Francis Community Hospital	H			2014-01-22	Y		31		M		2014-01-12			St Francis community hospital		01	07
FOLDER 6 - 251
City Mortuary	M		028	2014-01-02	Y		25		M		2014-01-02			Buruburu		01	13
City Mortuary	M		030	2014-01-03	Y		45		M		2014-01-03			KNH		01	01		V		99
City Mortuary	M			ND	N		15		M		2014-01-02			Lavington		02	11
City Mortuary	M		013	2014-01-21	Y		23		F		2014-01-01			Jogoo Road		01	01		V		99
City Mortuary	M		21	2014-01-03	Y		33		M		2014-01-01			Pipeline		01	03
City Mortuary	M		056/14	2014-01-10	Y		6		M		2014-01-04			Embakasi		03	12
City Mortuary	M		052/14	2014-01-10	Y		27		M		2014-01-04			Pangani		01	13
City Mortuary	M		1046/14	2014-01-10	Y		26		M		2014-01-03			Kibera		01	03
KNH	H		11032784	2014-01-11	Y		37		M		2014-01-11			KNH		01	01		V		99
City Mortuary	M		29/14	2014-01-14	Y		24		M		2014-01-02			Sinai		01	02		T		99
City Mortuary	M		27/14	2014-01-14	Y		21		M		2014-01-02			Buruburu		01	13
City Mortuary	M		131/14	2014-01-14	Y		38		M		2014-01-13			Mama Lucy Kibaki Hospital		01	01		V		99
City Mortuary	M		41/14	2014-01-14	Y		32		M		2014-01-06			Nairobi Hospital		01	03
City Mortuary	M		12/14	2014-01-16	Y		30		M		2014-01-01			Mathare		01	05
City Mortuary	M		128/14	2014-01-16	Y		29		M		2014-01-13			KNH		01	03
City Mortuary	M		145/14	2014-01-16	Y		25		M		2014-01-15			Haile Selasie		01	01		V		99
City Mortuary	M		101/14	2014-01-17	Y		41		F		2014-01-09			Thika Road		01	01		V		99
City Mortuary	M		143/14	2014-01-16	Y		43		M		2014-01-14			Waiyaki Way		01	01		V		99
City Mortuary	M		081/14	2014-01-17	Y		40		M		2014-01-07			Industrial Area		01	03
City Mortuary	M		158/14	2014-01-17	Y		35		M		2014-01-16			Karen Hospital		01	01		V		99
City Mortuary	M		060/14	2014-01-07	Y		48		M		2014-01-04			Mombasa Road		01	01		V		99
City Mortuary	M			2014-01-04	Y		4		M		2014-01-04			Kibera		01	01		T		99
City Mortuary	M		95/14	2014-01-10	Y		26		M		2014-01-09			Dandora		01	13
City Mortuary	M		96/14	2014-01-10	Y		25		M		2014-01-09			Dandora		01	13
City Mortuary	M		53/14	2014-01-10	Y		47		M		2014-01-09			Tassia		01	05
FOLDER 5 - 249
City Mortuary	M			2014-01-03	Y		44		M		2014-01-02			Nairobi Central		01	01		V		99
Aga Khan Hospital	H			2014-01-10	Y		27		M		2014-01-08			Aga khan Hospital		01	03
KNH	H			2014-01-13	Y		20		M		2014-01-11			Komarock		03	05
KNH	H			2014-01-10	Y		23		M		2014-01-08			Githurai 45		01	01		V		99
City Mortuary	M		043/14	2014-01-08	Y		45		F		2014-01-07			Industrial Area		03	05
City Mortuary	M			ND	N		41		M		2014-01-06			Langata River		02	07
City Mortuary	M			2014-01-14	Y		8		F		2014-01-06			Dagoreti Children Home		01	01		V		99
FOLDER 4 - 249
City Mortuary	M			2014-01-05	Y		37		M		2014-01-04			Ngara		01	13
City Mortuary	M		083/14	2014-01-08	Y		24		M		2014-01-07			Huruma		01	13
City Mortuary	M		082/14	ND	N		17		M		2014-01-07			Huruma		01	13
FOLDER 3 - 248
City Mortuary	M		1053/14	2014-01-07	Y		25		M		2014-01-04			Ngara		01	13
City Mortuary	M		068/14	2014-01-08	Y		35		M		2014-01-05			Huruma		03	05
City Mortuary	M		054/14	2014-01-08	Y		20		M		2014-01-04			Jerusalem		01	13
City Mortuary	M		023/14	2014-01-08	Y		5		M		2014-01-01			Sinai		03	09
KNH	H		1632617	2014-01-14	Y		2		M		2014-01-05			KNH		01	03
KNH	H			2014-01-07	Y		53		M		2014-01-05			KNH		01	03
KNH	H			2014-01-07	Y		35		M		2014-01-04			KNH		01	03
KNH	H		1630991	2014-01-07	Y		36		F		2014-01-02			KNH		01	03
KNH	H			2014-01-08	Y		34		M		2014-01-01			KNH		01	03
KNH	H			2014-01-08	Y		29		M		2014-01-07			KNH		01	03
FOLDER 2 - 249
KNH	H			2014-01-02	Y		20		F		2014-01-01			KNH		01	01		V		99
FOLDER 43-246
KNH	H			2014-06-04	Y		29		M		2014-06-01			KNH		01	03
KNH	H			2014-06-15	Y		30		M		2014-06-07			KNH		01	03
KNH	H			2014-06-04	Y		42		M		2014-05-27			KNH		01	03
KNH	H			2014-06-04	Y		83		M		2014-06-01			KNH		01	04
KNH	H			2014-06-03	Y		62		F		2014-05-27			KNH		01	03
KNH	H			2014-06-08	Y		24		M		2014-06-08			KNH		01	01		V		99
KNH	H			2014-06-13	Y		29		M		2014-06-03			KNH		01	03
KNH	H		1666204	2014-06-09	Y		28		M		2014-06-08			KNH		01	01		V		99
KNH	H			2014-06-08	Y		50		M		2014-06-03			KNH		01	03
KNH	H			2014-06-06	Y		30		M		2014-06-02			KNH		01	05
City Mortuary	M		1367/14	2014-06-06	Y		30		M		2014-06-02			Mama Lucy Hospital		01	01		V		99
City Mortuary	M		1119/14	2014-05-14	Y		53		M		2014-05-13			Waiyaki Way		01	01		V		99
City Mortuary	M			2014-05-27	Y		1	6	M		2014-05-26			Umoja		01	08
Chiromo Mortuary	M			2014-06-10	Y		29		M		2014-06-04			Parklands		01	01		V		99
City Mortuary	M		967/14	2014-06-12	Y		21		F		2014-06-08			Kiambu Road		01	01		V		99
Avenue Hospital	H		01-4803	ND	N		22		M		2014-06-05			Avenue Hospital		01	04
FOLDER 44-247
Kenyatta University Funeral Home	M		13371	2014-06-09	Y		25		M		2014-06-05			Air Forces,Juja-Road		01	05
Kenyatta University Funeral Home	M		13388	2014-06-12	Y		22		M		2014-06-08			Githurai 45		01	01		V		02
Kenyatta University Funeral Home	M			2014-06-13	Y		36		F		2014-06-08			Soweto		01	03
Aga Khan Hospital	H		1514491	ND	N		34		M		2014-06-10			Agakhan Hospital		01	03
City Mortuary	M			2014-06-06	Y		41		M		2014-06-04			Loresho		01	13
Umash Funeral Home	M		0156	2014-05-01	Y		29		M		2014-04-30			Karen Hospital		01	01		V		99
City Mortuary	M			2014-06-09	Y		60		M		2014-06-09			Pangani		01	01		V		99
City Mortuary	M		796/14	2014-04-08	Y		40		M		2014-04-04			Industrial Area		01	13
City Mortuary	M			2014-06-03	Y		36		M		2014-06-03			Uhuru Highway		01	01		V		99
City Mortuary	M			2014-06-08	Y		39		M		2014-06-08			Spring Valley		01	13
City Mortuary	M		1166/14	2014-05-22	Y		55		M		2014-05-19			Likoni Road		01	01		V		99
City Mortuary	M		1102/14	2014-06-18	Y		33		M		2014-06-11			Mbagathi Way		01	01		V		99
FOLDER 45-250
KNH	H			2014-06-16	Y		19		F		2014-06-04			KNH		01	10
KNH	H			2014-06-16	Y		21		M		2014-06-09			KNH		01	03
City Mortuary	M			ND	N		25		M		2014-02-22			Kasarani		02	11
City Mortuary	M		632/14	2014-04-08	Y		41		M		2014-03-17			Muthangari		01	03
City Mortuary	M		799/14	2014-04-10	Y		30		M		2014-04-04			Industrial area		01	13
City Mortuary	M		1266/14	2014-06-11	Y		25		M		2014-05-29			Pangani		01	13
City Mortuary	M		888/14	2014-05-27	Y		23		F		2014-05-23			Racecourse		01	01		V		99
City Mortuary	M		1165/14	2014-06-21	Y		32		M		2014-06-18			Dandora		01	05
KNH	H			2014-06-04	Y		17		F		2014-06-02			KNH		01	08
KNH	H			2014-05-18	Y		51		M		2014-05-16			KNH		01	03
KNH	H			2014-06-10	Y		43		M		2014-06-07			KNH		01	03
KNH	H			2014-06-11	Y		33		F		2014-06-07			KNH		01	14
KNH	H			2014-06-10	Y		31		M		2014-06-05			KNH		01	03
KNH	H			2014-06-05	Y		24		M		2014-06-02			KNH		01	03
KNH	H			2014-06-06	Y		21		M		2014-06-04			KNH		03	05
KNH	H			2014-06-09	Y		51		M		2014-06-05			KNH		01	03
KNH	H			2014-06-12	Y		64		M		2014-05-29			KNH		01	03
KNH	H		1666308	2014-06-11	Y		76		M		2014-06-11			KNH		01	04
KNH	H			2014-06-10	Y		58		M		2014-06-08			KNH		01	03
KNH	H			2014-06-06	Y		28		M		2014-06-03			KNH		03	03
KNH	H			2014-06-06	Y		41		M		2014-06-03			KNH		01	03
KNH	H			2014-06-11	Y		61		M		2014-06-08			KNH		01	01		V		99
KNH	H			2014-06-11	Y		33		M		2014-06-09			KNH		01	01		M		02
KNH	H			2014-06-12	Y		25		F		2014-06-06			KNH		01	08
FOLDER 46-249
Defense Forces Memorial Hospital	H			2014-05-28	Y		41		M		2014-05-27			Ruai		01	03
Defense Forces Memorial Hospital	H			2014-06-04	Y		50		M		2014-05-14			DOD		01	13
City Mortuary	M		1162/14	2014-05-22	Y		65		M		2014-05-18			Waiyaki Way		01	01		V		99
City Mortuary	M		1017/14	2014-05-23	Y		21		M		2014-05-02			Kayole		01	08
City Mortuary	M		1149/14	2014-06-23	Y		20		M		2014-06-16			Buruburu		01	13
City Mortuary	M		1143/14	2014-05-23	Y		36		M		2014-05-16			Kasarani		01	13
City Mortuary	M			2014-05-16	Y		17		M		2014-05-13			Huruma		01	13
City Mortuary	M			2014-06-17	Y		28		M		2014-06-15			Embakasi		01	01		V		99
City Mortuary	M		1855/14	2014-06-19	Y		9		F		2014-06-18			Peponi Road		01	01		V		99
City Mortuary	M		1856/14	2014-06-19	Y		6		F		2014-06-18			Peponi Road		01	01		V		99
City Mortuary	M		1854/14	2014-06-19	Y		34		M		2014-06-18			Peponi Road		01	01		V		99
City Mortuary	M		1136/14	2014-05-16	Y		24		M		2014-05-14			Huruma		01	03
City Mortuary	M		801/14	2014-05-12	Y		2		M		2014-05-10			Njiru		01	03
City Mortuary	M			2014-06-16	Y		22		M		2016-06-11			Dandora		01	13
City Mortuary	M			2014-05-29	Y		29		M		2014-05-23			Tassia		01	03
City Mortuary	M			2014-06-02	Y		1		F		2014-06-01			Satellite		01	11
City Mortuary	M			2014-06-06	Y		35		M		2014-05-30			Industrial Area		01	13
City Mortuary	M			2014-06-13	Y		16		M		2014-06-06			Eastleigh		01	01		V		99
City Mortuary	M		1196/14	2014-06-03	Y		18		M		2014-05-20			Mwiki		01	13
City Mortuary	M		1277/14	2014-06-03	Y		27		M		2014-05-30			Thika Road		01	01		V		99
City Mortuary	M		1198/14	2014-06-03	Y		24		M		2014-05-21			Kamukunji		01	13
City Mortuary	M			2014-05-31	Y		22		M		2014-05-29			Maringo		01	05
City Mortuary	M		1269/14	2014-06-03	Y		8		M		2014-05-29			Mathare		01	08
City Mortuary	M		1213/14	2014-06-03	Y		43		M		2014-05-23			Kindaruma Road		01	13
City Mortuary	M		1215/14	2014-06-03	Y		28		M		2014-05-23			Kindaruma Road		01	13
City Mortuary	M		1131/14	2014-05-23	Y		17		M		2014-05-13			Industrial Area		01	03
City Mortuary	M		942/14	2014-06-05	Y		35		M		2014-06-03			KNH		01	01		V		99
City Mortuary	M		1324/14	2014-06-06	Y		32		M		2014-06-06			University Way		01	01		V		99
City Mortuary	M		1284/14	2014-06-06	Y		30		M		2014-05-30			Utawala		01	03
City Mortuary	M		1271/14	2014-06-06	Y		25		M		2014-05-30			Industrial Area		01	13
City Mortuary	M		1218/14	2014-06-06	Y		29		M		2014-05-23			Kindaruma Road		01	13
City Mortuary	M		1304/14	2014-06-06	Y		44		F		2014-06-03			Industrial Area		01	05
City Mortuary	M		1210/14	2014-06-06	Y		29		F		2014-05-23			South B		01	12
City Mortuary	M		955/14	2014-06-06	Y		33		M		2014-06-03			Industrial Area		01	03
City Mortuary	M		1234/14	2014-06-06	Y		50		F		2014-05-25			Kangemi		01	01		V		99
City Mortuary	M			2014-06-03	Y		24		M		2014-05-31			Mama Lucy Hospital		01	03
City Mortuary	M			2014-06-12	Y		30		M		2014-06-10			Thika Road		01	03
City Mortuary	M		1370/14	2014-06-12	Y		34		F		2014-06-10			Ndwaru		01	05
City Mortuary	M		1309/14	2014-06-12	Y		18		M		2014-06-04			Kasarani		01	13
City Mortuary	M		1285/14	2014-06-12	Y		23		M		2014-05-31			Jogoo Road		01	01		V		99
City Mortuary	M		1317/14	2014-06-12	Y		36		M		2014-06-04			Embakasi		01	01		V		99
City Mortuary	M		937/14	2014-06-10	Y		34		M		2014-06-02			Utawala		01	13
City Mortuary	M			2014-06-13	Y		15		F		2014-06-04			Umoja		01	08
City Mortuary	M		1349/14	2014-06-13	Y		24		M		2014-06-08			Kawangware		01	03
City Mortuary	M		1206/14	2014-06-13	Y		20		M		2014-05-22			Kasarani		01	03
City Mortuary	M		1365/14	2014-06-13	Y		38		M		2014-06-10			Kabete-Uthiru		01	13
City Mortuary	M		1259/14	2014-06-13	Y		51		M		2014-05-29			Mathare		01	05
City Mortuary	M		1346/15	2014-06-13	Y		41		M		2014-06-08			Industrial Area		01	01		V		99
City Mortuary	M		954/14	2014-06-13	Y		30		M		2014-06-05			Kawangware		01	03
City Mortuary	M		1286/14	2014-06-06	Y		23		M		2014-05-31			Kitui Village		01	05
Kenyatta University Funeral Home	M		13442	2014-06-16	Y		54		M		2014-06-13			Ruai		01	03
Kenyatta University Funeral Home	M			2014-06-17	Y		33		M		2014-06-15			Thika Road		01	01		V		99
Kenyatta University Funeral Home	M			2014-06-19	Y		35		M		2014-06-13			Marura Nursing Home		01	05
Kenyatta University Funeral Home	M			2014-06-13	Y		39		M		2014-06-12			Dandora		01	13
Mater Hospital	H		14034210	2014-06-19	Y		58		M		2014-06-18			Mater Hospital		01	03
Montenzuna Monalisa Funeral Home	M		MM0306/14/M	2014-06-20	Y		27		M		2014-06-18			Mombasa-Road		01	01		V		99
Mp Shah Hospital	H		10108489	2014-06-14	Y		41		M		2014-06-14			Mp Shah Hospital		01	13
FOLDER 47-249
KNH	H			2014-06-18	Y		40		M		2014-05-26			KNH		01	03
KNH	H			2014-06-19	Y		38		M		2014-05-30			KNH		01	03
KNH	H			2014-06-19	Y		30		M		2014-06-16			KNH		01	03
KNH	H			2014-06-18	Y		2		M		2014-06-14			KNH		01	01		V		99
KNH	H			2014-06-18	Y		38		M		2014-06-14			KNH		01	01		M		02
KNH	H			2014-06-12	Y		2		M		2014-06-08			KNH		01	08
KNH	H			2014-06-19	Y		41		F		2014-06-18			KNH		01	01		V		99
KNH	H			2014-06-21	Y		50		M		2014-06-21			KNH		01	01		V		99
KINH	H			2014-06-20	Y		45		M		2014-06-12			KNH		01	04
KNH	H			2014-06-24	Y		46		F		2014-06-16			KNH		01	01		V		01
KNH	H			2014-06-24	Y		11		F		2014-06-17			KNH		01	04
KNH	H			2014-06-18	Y		58		M		2014-06-10			KNH		01	03
KNH	H		1667486	2014-06-19	Y		87		F		2014-06-16			KNH		01	08
FOLDER 48-250
Kenyatta University Funeral Home	M			2014-06-24	Y		53		M		2014-06-20			Bahati		01	01		V		99
Kenyatta University Funeral Home	M		13466	2014-06-27	Y		40		M		2014-06-14			Babadogo		03	03
City Mortuary	M			2014-06-25	Y		34		M		2014-06-21			Githurai		01	01		M		02
City Mortuary	M		1128/14	2014-05-27	Y		16		M		2014-05-23			Huruma		01	13
City Mortuary	M		1194/14	2014-05-27	Y		21		F		2014-05-20			Kibera		01	11
City Mortuary	M		1204/14	2014-05-27	Y		31		F		2014-05-22			Muthurwa		01	01		V		99
City Mortuary	M		1233/14	2014-05-26	Y		80		M		2014-05-24			Kabete		01	01		V		99
City Mortuary	M		1171/14	2014-05-27	Y		52		M		2014-05-19			Spring Valley		01	13
City Mortuary	M		1150/14	2014-05-27	Y		32		M		2014-05-16			Huruma		01	11
City Mortuary	M			2014-06-03	Y		16		M		2014-05-21			Mwiki		01	13
City Mortuary	M		1363/14	2014-06-20	Y		17		M		2014-06-10			Kobil/Industrial area		01	13
City Mortuary	M		1315/14	2014-06-05	Y		20		M		2014-06-04			Kenyatta University		01	13
City Mortuary	M		740/14	2014-04-01	Y		35		M		2014-03-29			Dandora		01	05
City Mortuary	M		934/14	2014-04-21	Y		54		M		2014-04-21			Waiyaki Way		01	01		V		99
City Mortuary	M		852/14	2014-04-22	Y		29		F		2014-04-11			Kawangware		01	08
City Mortuary	M		1327/14	2014-06-10	Y		23		M		2014-06-07			Soweto		02	11
City Mortuary	M		1342/14	2014-06-10	Y		20		M		2014-06-08			Pangani		01	01		V		99
City Mortuary	M		1321/14	2014-06-10	Y		29		M		2014-06-05			Pipeline		02	11
City Mortuary	M			2014-06-16	Y		35		M		2014-06-15			Kawangware		01	03
City Mortuary	M		1345/14	2014-06-16	Y		47		M		2014-06-08			Kangemi		01	01		V		99
City Mortuary	M		1355/14	2014-06-17	Y		17		M		2014-06-08			Dagoretti		01	08
City Mortuary	M		1356/14	2014-06-17	Y		9		M		2014-06-08			Dagoretti		01	08
City Mortuary	M		1348/14	2014-06-17	Y		22		M		2014-06-08			Huruma		01	03
City Mortuary	M		1422/14	2014-06-17	Y		41		M		2014-06-15			Embakasi		01	01		V		02
City Mortuary	M		1354/14	2014-06-17	Y		17		M		2014-06-08			Kariobangi		01	05
City Mortuary	M		1386/14	2014-06-17	Y		20		M		2014-06-12			Dream Valley		01	03
City Mortuary	M		1401/14	2014-06-17	Y		36		M		2014-06-15			Embakasi		01	01		V		03
City Mortuary	M		1394/14	2014-06-17	Y		21		M		2014-06-14			Kariobangi South		01	03
City Mortuary	M		1319/14	2014-06-17	Y		39		M		2014-06-05			Mathare		01	05
FOLDER 49-250
City Mortuary	M			2014-05-23	Y		23		F		2014-04-17			North Airport Road		01	01		V		02
City Mortuary	M		956/14	2014-04-29	Y		25		M		2014-04-24			Nyayo		01	04
City Mortuary	M		962/14	2014-04-29	Y		48		M		2014-04-25			Mombasa-Road		01	01		V		99
City Mortuary	M		700/14	2014-04-25	Y		50		M		2014-04-23			Pangani		01	14
City Mortuary	M		1030/14	2014-05-13	Y		26		M		2014-05-04			Dandora		01	13
City Mortuary	M		1045/14	2014-05-16	Y		22		M		2014-05-05			Parklands		01	01		V		99
City Mortuary	M		975/14	2014-05-02	Y		42		M		2014-04-27			Lucky Summer		01	11
City Mortuary	M		1147/14	2014-06-23	Y		32		M		2014-05-16			Kamukunji		01	14
KNH	H			2014-06-19	Y		28		M		2014-06-16			KNH		01	03
KNH	H			2014-07-02	Y		39		M		2014-06-26			KNH		01	03
KNH	H			2014-06-16	Y		23		M		2014-06-06			KNH		01	03
KNH	H			2014-07-01	Y		59		M		2014-06-29			KNH		03	03
KNH	H			2014-07-03	Y		34		M		2014-06-25			KNH		01	03
KNH	H			2014-07-02	Y		32		M		2014-06-30			KNH		01	05
KNH	H			2014-06-25	Y		36		M		1900-01-03			KNH		03	05
KNH	H			2014-07-01	Y		24		M		2014-06-29			KNH		01	01		V		99
KNH	H		CAS 39792/14	2014-07-04	Y		33		M		2014-06-30			KNH		01	03
KNH	H			2014-06-21	Y		28		F		2014-05-26			KNH		03	03
FOLDER 50-249
KNH	H		CAS 37131/14	2014-06-25	Y		17		M		2014-06-16			KNH		01	13
KNH	H			2014-06-24	Y		17		F		2014-06-11			KNH		01	08
KNH	H			2014-06-17	Y		45		M		2014-06-15			KNH		03	03
KNH	H			2014-06-24	Y		31		M		2014-06-16			KNH		01	03
KNH	H			2014-06-27	Y			8	M		2014-06-25			KNH		01	07
KNH	H			2014-06-26	Y		30		M		2014-06-16			KNH		01	03
KNH	H		1666253	2014-06-19	Y		24		F		2014-06-12			KNH		03	03
KNH	H			2014-06-27	Y		44		F		2014-06-23			KNH		01	08
KNH	H			2014-06-25	Y		22		M		2014-06-22			KNH		01	01		V		01
KNH	H			2014-07-02	Y		3		M		2014-06-27			KNH		01	01		V		03
KNH	H			2014-07-02	Y		46		M		2014-06-29			KNH		01	05
KNH	H			2014-07-01	Y		47		F		2014-06-27			KNH		03	03
KNH	H			2014-07-01	Y		21		M		2014-06-26			KNH		01	03
KNH	H			2014-07-01	Y		55		M		2014-06-25			KNH		01	03
Kenyatta University Funeral Home	M			2014-07-02	Y		61		M		2014-06-29			Eastern By-pass		01	01		V		99
Kenyatta University Funeral Home	M		13597	2014-06-27	Y		34		M		2014-06-26			Kayole		01	01		V		03
Kenyatta University Funeral Home	M			2014-06-27	Y		54		F		2014-06-26			Kahawa Sukari		01	03
Kenyatta University Funeral Home	M			2014-06-30	Y		51		F		2014-06-28			Metropolitan Hospital		01	01		V		99
FOLDER 51-249
City Mortuary	M		1450/14	2014-06-26	Y		37		M		2014-06-21			Embakasi		01	13
Defense Forces Memorial Hospital	H		61804	ND	N		49		M		2014-06-26			Defense Forces Memorial Hospital		01	03
Defense Forces Memorial Hospital	H			ND	N		39		M		2014-06-22			Defense Forces Memorial Hospital		01	04
Kenyatta University Funeral Home	M			2014-07-07	Y		44		M		2014-06-30			Kahawa Flyover		01	01		V		99
Mama Lucy Kibaki Hospital	H		481518	ND	N		62		M		2014-06-29			Mama Lucy Kibaki Hospital		01	01		V		99
Mama Lucy Kibaki Hospital	H		1144/14	ND	N		16		M		2014-05-26			Mama Lucy Kibaki Hospital		03	03
City Mortuary	M			2014-05-26	Y		17		M		2014-05-19			Mwiki		01	13
City Mortuary	M			2014-05-24	Y		53		M		2014-05-24			Jamuhuri		01	13
City Mortuary	M		1170/14	2014-05-23	Y		24		M		2014-05-19			Ngong-Road		01	01		V		99

## Sheet: Injury fatality form
SECTION 1
1.1 Facility name
																					1.3 Case identification number													Back to content
1.2 Facility type							Mortuary				Hospital/health facility
1. 4 Postmortem exam date								D	D		M	M		Y	Y	Y	Y				1.5 Internal autopsy performed?										Y	N
1.6 Deceased age																1.7 Deceased sex						M	Male		F	Female			U	Unknown
						Years				Months( if <2yr)				Unknown
SECTION 2
2.1 Date of injury						D	D		M	M		Y	Y	Y	Y		2.2 Date of death						D	D		M	M		Y	Y	Y	Y
SECTION 3
3.1 Place of injury occurrence
	1	Private house/home (including yard)													9	Sea, lake, river, dam, borehole, well
	2	Residential institution													10	Sports/athletics area
	3	Medical service area													11	School, institution or educational area
	4	Street/highway/road													12	Public administrative area
	5	Railway line/station													13	Open land, beach, forest, desert
	6	Trade/service area													77	Other
	7	Industrial/construction area													99	Unknown/unspecified
	8	Farm or place of primary production
3.2 Place of death occurrence
	1	At injury site													4	In hospital/health facility
	2	At home													77	Other
	3	In the ambulance/in transit to health facility													99	Unknown/unspecified
SECTION 4
4.1 Apparent intent							1	Unintentional (accidental)										5	Natural
							2	Suicide/self-harm										6	Undetermined
							3	Assault/homicide										99	Unknown/unspecified
							4	Legal intervention/war operations
4.2 Mechanism of injury
	1	Road traffic incident					(Go to --->				Mode of transport												Counterpart
	2	Other transport incident									1	Car											1	Pedestrian
	3	Blunt force (struck/hit by a person, animal or object )									2	Pick-up, van or minibus (<10-seater)											2	Animal
	4	Fall									3	Truck/heavy transport vehicle											3	Cycles (bicycles, tricycles)
	5	Stab/cut									4	Bus (>10-seater)											4	Motorized 3-wheeler
	6	Animal bite									5	Motorized 3-wheeler											5	Motorized 2-wheeler (motorcycles/moped/E-bikes)
	7	Drowning/submersion									6	Motorized 2-wheeler (motorcycles, moped, E-bikes)											6	Car, pick-up truck or van
	8	Burn (smoke/fire/flames)									7	Walking											7	Heavy transport vehicle or bus
	9	Burn (contact with heat/scald)									8	Cycles (bicycles, tricycles)											8	Railway train or railway vehicle
	10	Poisoning									9	Non-motorized vehicles (rickshaws, carts, etc.)											9	Other non-motorized vehicle
	11	Suffocation, choking, hanging									77	Other transport mode											10	Fixed stationary object
	12	Electrocution									99	Unknown/unspecified											11	Non-collision transport incident
	13	Firearm discharge/gun shot									Road user												77	Other
	14	Expolisve blast									1	Pedestrian											99	Unknown/unspecified
	15	Envenomation									2	Driver/rider (including bicyclists and motorcyclists)
	77	Other									3	Passenger
	99	Unknown/unspecified									77	Other______________________
											99	Unknown/unspecified
SECTION 5
	Incident summary narrative (from the autopsy, police records, inquest data and bystander reports). Describe the cause, nature and circumstances of the injury

## Sheet: Drop_Down_List
Dropdown lists								Current language:	English
	Facility type	List	Age	in years	in months	Sex	Place of injury occurrence	Place of death occurance	Apparent intent	Mechanism of injury	Mode of transport	Road user	Counterpart	Years
	Mortuary	Yes	in years	2	1	Male	Private house/home (including yard)	At injury site	Unintentional (accidental)	Road traffic incident	Car	Pedestrian	Pedestrian	2014
	Hospital/Health facility	No	in months	3	2	Female	Residential institution	At home	Suicide/self-harm	Other transport	Pick-up, van or minibus	Driver/rider	Animal	2015
	Unknown	Unknown	Unknown	4	3	Unknown	Medical service area	In the ambulance/in transit to health facility	Assault/homicide	Blunt force (struck/hit )	Truck/heavy transport vehicle	Passenger	Cycles (bicycles, tricycles)	2016
				5	4		Street/highway/road	In hospital/health facility	Legal intervention/war	Fall	Bus	Other	Motorized 3-wheeler	2017
				6	5		Railway line/station	Other	Natural	Stab/cut	Motorized 3-wheeler	Unknown/unspecified	Motorized 2-wheeler (motorcycles/moped/E-bikes)	2018
				7	6		Trade/service area	Unknown/unspecified	Undetermined (pending investigation)	Animal bite	Motorized 2-wheeler		Car, pick-up truck or van	2019
				8	7		Industrial/construction area		Unknown/unspecified	Drowning	Walking (pedestrian)		Heavy transport vehicle or bus	2020
				9	8		Farm			Burn (fire)	Cycles (bicycles, tricycles)		Railway train or railway vehicle	2021
				10	9		Sea, lake, river, dam, well			Burn (scald)	Non-motorized vehicles		Other non-motorized vehicle	2022
				11	10		Sports/athletics area			Poisoning	Other transport mode		Fixed stationary object	2023
				12	11		School/educational area			Suffocation, choking, hanging	Unknown/unspecified		Non-collision transport incident	2024
				13	12		Public administrative area			Electrocution			Other
				14	13		Open land, beach, forest, desert			Gun shot			Unknown/unspecified
				15	14		Other			Expolisve blast
				16	15		Unknown/unspecified			Envenomation
				17	16					Other
				18	17					Unknown/unspecified
				19	18
				20	19
				21	20
				22	21
				23	22
				24	23
				25
				26
				27
				28
				29
				30
				31
				32
				33
				34
				35
				36
				37
				38
				39
				40
				41
				42
				43
				44
				45
				46
				47
				48
				49
				50
				51
				52
				53
				54
				55
				56
				57
				58
				59
				60
				61
				62
				63
				64
				65
				66
				67
				68
				69
				70
				71
				72
				73
				74
				75
				76
				77
				78
				79
				80
				81
				82
				83
				84
				85
				86
				87
				88
				89
				90
				91
				92
				93
				94
				95
				96
				97
				98
				99
				100
				101
				102
				103
				104
				105
				106
				107
				108
				109
				110
				111
				112
				113
				114
				115
				116
				117
				118
				119
				120

## Sheet: Revision_history
	Revision history				Index
	Version	Date	Change description	Reason for change	Initials
	v1.0 beta	2010-08-01	Beta release	Original release for beta testing	Hailu K. and Kidist B.
	v1.3 beta		Last version by Hailu
	v1.4 beta	2010-10-11	Updated by John Kirkwood	Fix minor typos; Fix data entry form tab order;	JK
				Update country fields to list official WHO country names;
				Integrate date picker form with the date fields;
				For 'natural' death, disable 'collide with';
				When saving data, save 'enabled' fields and clear 'disabled' fields;
				Improve checking between 'saving' and 'updating' entries;
				Mark entries with save and update dates and usernames;
				Fix handling of date and time fields in entry and update modes;
				Add pivot table reports - including a calculated age column in the data table
	v1.5 beta	2010-10-14	Updated by John Kirkwood	Add 'cause of death' intervals and rearrange fields	JK
				Fix issue with 'first entry' in data table and format copying
	v1.6 beta	2010-10-15	Updated by John Kirkwood	Remove 'cause of death interval' fields and labels;	JK
				Add additional date and time formatting and validation;
	v1.7 beta	2010-10-20	Updated by John Kirkwood	Hide pivot table reports	JK
				Add 'confirmation' messages before closing or clearing the form	JK
	v1.8 beta	2010-10-23	Updated by John Kirkwood	Only enable 'other' field as required for "scene where injury occurred"	JK
	v1.9 beta	2010-10-24	Updated by John Kirkwood	Disable field labels when fields are disabled	JK
				Remove blank items from the end of dropdown lists.

## Sheet: Country data
ISO-2	Country	Region
AF	Afghanistan	EMRO
AL	Albania	EURO
DZ	Algeria	AFRO
AD	Andorra	EURO
AO	Angola	AFRO
AG	Antigua and Barbuda	AMRO
AR	Argentina	AMRO
AM	Armenia	EURO
AU	Australia	WPRO
AT	Austria	EURO
AZ	Azerbaijan	EURO
BS	Bahamas	AMRO
BH	Bahrain	EMRO
BD	Bangladesh	SEARO
BB	Barbados	AMRO
BY	Belarus	EURO
BE	Belgium	EURO
BZ	Belize	AMRO
BJ	Benin	AFRO
BT	Bhutan	SEARO
BO	Bolivia (Plurinational State of)	AMRO
BA	Bosnia and Herzegovina	EURO
BW	Botswana	AFRO
BR	Brazil	AMRO
BN	Brunei Darussalam	WPRO
BG	Bulgaria	EURO
BF	Burkina Faso	AFRO
BI	Burundi	AFRO
KH	Cambodia	WPRO
CM	Cameroon	AFRO
CA	Canada	AMRO
CV	Cape Verde	AFRO
CF	Central African Republic	AFRO
TD	Chad	AFRO
CL	Chile	AMRO
CN	China	WPRO
CO	Colombia	AMRO
KM	Comoros	AFRO
CG	Congo	AFRO
CK	Cook Islands	WPRO
CR	Costa Rica	AMRO
CI	Côte d'Ivoire	AFRO
HR	Croatia	EURO
CU	Cuba	AMRO
CY	Cyprus	EMRO
CZ	Czech Republic	EURO
KP	Democratic People's Republic of Korea	SEARO
CD	Democratic Republic of the Congo	AFRO
DK	Denmark	EURO
DJ	Djibouti	EMRO
DM	Dominica	AMRO
DO	Dominican Republic	AMRO
EC	Ecuador	AMRO
EG	Egypt	EMRO
SV	El Salvador	AMRO
GQ	Equatorial Guinea	AFRO
ER	Eritrea	AFRO
EE	Estonia	EURO
ET	Ethiopia	AFRO
FJ	Fiji	WPRO
FI	Finland	EURO
FR	France	EURO
GA	Gabon	AFRO
GM	Gambia	AFRO
GE	Georgia	EURO
DE	Germany	EURO
GH	Ghana	AFRO
GR	Greece	EURO
GD	Grenada	AMRO
GT	Guatemala	AMRO
GN	Guinea	AFRO
GW	Guinea-Bissau	AFRO
GY	Guyana	AMRO
HT	Haiti	AMRO
HN	Honduras	AMRO
HU	Hungary	EURO
IS	Iceland	EURO
IN	India	SEARO
ID	Indonesia	SEARO
IR	Iran (Islamic Republic of)	EMRO
IQ	Iraq	EMRO
IE	Ireland	EURO
IL	Israel	EURO
IT	Italy	EURO
JM	Jamaica	AMRO
JP	Japan	WPRO
JO	Jordan	EMRO
KZ	Kazakhstan	EURO
KE	Kenya	AFRO
KI	Kiribati	WPRO
KW	Kuwait	EMRO
KG	Kyrgyzstan	EURO
LA	Lao People's Democratic Republic	WPRO
LV	Latvia	EURO
LB	Lebanon	EMRO
LS	Lesotho	AFRO
LR	Liberia	AFRO
LY	Libyan Arab Jamahiriya	EMRO
LT	Lithuania	EURO
LU	Luxembourg	EURO
MK	the former Yugoslav Republic of Macedonia	EURO
MG	Madagascar	AFRO
MW	Malawi	AFRO
MY	Malaysia	WPRO
MV	Maldives	SEARO
ML	Mali	AFRO
MT	Malta	EURO
MH	Marshall Islands	WPRO
MR	Mauritania	AFRO
MU	Mauritius	AFRO
MX	Mexico	AMRO
FM	Micronesia (Federated States of)	WPRO
MC	Monaco	EURO
MN	Mongolia	WPRO
ME	Montenegro	EURO
MA	Morocco	EMRO
MZ	Mozambique	AFRO
MM	Myanmar	SEARO
NA	Namibia	AFRO
NR	Nauru	WPRO
NP	Nepal	SEARO
NL	Netherlands	EURO
NZ	New Zealand	WPRO
NI	Nicaragua	AMRO
NE	Niger	AFRO
NG	Nigeria	AFRO
NU	Niue	WPRO
NO	Norway	EURO
OM	Oman	EMRO
PK	Pakistan	EMRO
PW	Palau	WPRO
PA	Panama	AMRO
PG	Papua New Guinea	WPRO
PY	Paraguay	AMRO
PE	Peru	AMRO
PH	Philippines	WPRO
PL	Poland	EURO
PT	Portugal	EURO
QA	Qatar	EMRO
KR	Republic of Korea	WPRO
MD	Republic of Moldova	EURO
RO	Romania	EURO
RU	Russian Federation	EURO
RW	Rwanda	AFRO
KN	Saint Kitts and Nevis	AMRO
LC	Saint Lucia	AMRO
VC	Saint Vincent and The Grenadines	AMRO
WS	Samoa	WPRO
SM	San Marino	EURO
ST	Sao Tome and Principe	AFRO
SA	Saudi Arabia	EMRO
SN	Senegal	AFRO
RS	Serbia	EURO
SC	Seychelles	AFRO
SL	Sierra Leone	AFRO
SG	Singapore	WPRO
SK	Slovakia	EURO
SI	Slovenia	EURO
SB	Solomon Islands	WPRO
SO	Somalia	EMRO
ZA	South Africa	AFRO
	South Sudan	EMRO
ES	Spain	EURO
LK	Sri Lanka	SEARO
SD	Sudan	EMRO
SR	Suriname	AMRO
SZ	Swaziland	AFRO
SE	Sweden	EURO
CH	Switzerland	EURO
SY	Syrian Arab Republic	EMRO
TJ	Tajikistan	EURO
TZ	United Republic of Tanzania	AFRO
TH	Thailand	SEARO
TL	Timor-Leste	SEARO
TG	Togo	AFRO
TO	Tonga	WPRO
TT	Trinidad and Tobago	AMRO
TN	Tunisia	EMRO
TR	Turkey	EURO
TM	Turkmenistan	EURO
TV	Tuvalu	WPRO
UG	Uganda	AFRO
UA	Ukraine	EURO
AE	United Arab Emirates	EMRO
GB	United Kingdom	EURO
US	United States of America	AMRO
UY	Uruguay	AMRO
UZ	Uzbekistan	EURO
VU	Vanuatu	WPRO
VE	Venezuela (Bolivarian Republic of)	AMRO
VN	Viet Nam	WPRO
YE	Yemen	EMRO
ZM	Zambia	AFRO
ZW	Zimbabwe	AFRO

[truncated: 1 more sheets: Sheet1]
